# Supplementary material for: (Z)-1-Acetyl-3-[2-oxo-1-phenyl-2-(3-pyrid­yl)ethyl­idene]indolin-2-one
Source: Acta Crystallogr Sect E Struct Rep Online. 2010 Aug 11;66(Pt 9):o2232–3. doi: 10.1107/S1600536810030874 (PMC3007968; doi:10.1107/S1600536810030874)
Supplement: Supplementary file 2 [file e-66-o2232-Isup2.hkl]

# 
# h,k,l, Fc-squared, Fo-squared, sigma(Fo-squared) and status flag 
# 
data_I
_shelx_title ' wdd21m in P-1 (100K)' 
_shelx_refln_list_code          4 
_shelx_F_calc_maximum      117.22 
_exptl_crystal_F_000       384.00 
_reflns_d_resolution_high  0.7108 
 
loop_ 
 _symmetry_equiv_pos_as_xyz 
 'x, y, z' 
 '-x, -y, -z' 
 
_cell_length_a     7.9259 
_cell_length_b     9.0857 
_cell_length_c    12.4312 
_cell_angle_alpha  84.804 
_cell_angle_beta   87.064 
_cell_angle_gamma  76.843 
 
_shelx_F_squared_multiplier     1.000 
 
loop_ 
 _refln_index_h 
 _refln_index_k 
 _refln_index_l 
 _refln_F_squared_calc 
 _refln_F_squared_meas 
 _refln_F_squared_sigma 
 _refln_observed_status 
   2   0   0    10426.58    10223.28    106.14 o 
   4   0   0        7.15        8.99      0.46 o 
   5   0   0       18.30       25.86      1.07 o 
   6   0   0      100.56       95.52      1.68 o 
   7   0   0      675.82      652.69      8.27 o 
   8   0   0        1.30        1.97      0.78 o 
   9   0   0        8.73        8.03      1.29 o 
  10   0   0       23.48       22.02      2.11 o 
 -10   1   0       25.78       26.29      2.54 o 
  -9   1   0        7.77        8.99      1.29 o 
  -8   1   0      117.90      120.35      3.68 o 
  -7   1   0       28.89       27.09      1.45 o 
  -6   1   0       29.27       31.09      1.95 o 
  -5   1   0      324.06      331.41      3.61 o 
  -4   1   0       29.96       36.71      1.50 o 
  -3   1   0      524.52      571.56     26.87 o 
  -2   1   0     2813.67     2936.85     73.78 o 
  -1   1   0     3551.28     3508.66     59.90 o 
   0   1   0     1202.88     1194.00     13.51 o 
   1   1   0      770.12      813.46     11.12 o 
   2   1   0     3709.76     3783.90     43.26 o 
   3   1   0       21.99       27.60      0.86 o 
   4   1   0        0.00        0.64      0.28 o 
   5   1   0        0.38        0.62      0.27 o 
   6   1   0      313.64      153.83      4.88 o 
   7   1   0      158.11      150.86      5.03 o 
   8   1   0       31.59       33.98      1.58 o 
   9   1   0       95.90       95.85      4.63 o 
  10   1   0      204.72      195.03      5.92 o 
  11   1   0        4.25        4.25      1.97 o 
 -10   2   0        3.49        5.51      1.13 o 
  -9   2   0      152.62      153.27     13.94 o 
  -8   2   0       85.86       90.98      3.02 o 
  -7   2   0        3.09        3.47      0.63 o 
  -6   2   0        9.99       10.78      1.12 o 
  -5   2   0       17.08       20.77      1.51 o 
  -4   2   0        0.22        0.28      0.45 o 
  -3   2   0     1331.24     1430.52     25.80 o 
  -2   2   0       52.68       56.11      2.57 o 
  -1   2   0      152.42      150.74      2.12 o 
   0   2   0      114.01      131.22      1.91 o 
   1   2   0     1398.71     1360.88     16.03 o 
   2   2   0       63.33       71.40      1.12 o 
   3   2   0     1782.59     1932.90     16.92 o 
   4   2   0       24.88       28.00      0.75 o 
   5   2   0      209.91      234.06      3.30 o 
   6   2   0        0.11        0.38      0.37 o 
   7   2   0      117.29      110.53      2.84 o 
   8   2   0        3.65        2.14      0.66 o 
   9   2   0        8.66        6.45      0.97 o 
  10   2   0        0.56        0.44      0.74 o 
  11   2   0       32.27       32.42      2.91 o 
  -9   3   0        7.07        5.64      1.01 o 
  -8   3   0       13.78       16.53      1.36 o 
  -7   3   0       98.44       97.38      3.60 o 
  -6   3   0       58.66       55.93      3.05 o 
  -5   3   0       15.03       16.83      1.46 o 
  -4   3   0        5.03       10.86      1.10 o 
  -3   3   0       54.57       54.33      2.57 o 
  -2   3   0       30.48       33.21      0.77 o 
   0   3   0      267.62      278.12      3.79 o 
   1   3   0     2208.38     2349.86     22.27 o 
   2   3   0      205.33      195.32      2.44 o 
   3   3   0       37.23       43.15      0.88 o 
   4   3   0      758.40      831.79      8.48 o 
   5   3   0        2.95        3.13      0.46 o 
   6   3   0       18.67       17.46      1.08 o 
   7   3   0       23.82       18.54      1.36 o 
   8   3   0        0.00       -0.04      0.58 o 
   9   3   0       38.00       38.26      1.97 o 
  10   3   0      105.90      115.30      3.50 o 
  11   3   0        9.21       12.54      1.48 o 
  -9   4   0       10.09        9.47      1.31 o 
  -8   4   0        2.01        2.40      0.67 o 
  -7   4   0      103.38      101.45      3.67 o 
  -6   4   0       17.00       12.73      1.70 o 
  -5   4   0       32.67       36.19      2.26 o 
  -4   4   0       63.68       62.29      2.31 o 
  -3   4   0        7.17        6.82      0.41 o 
  -2   4   0      216.11      250.03      2.87 o 
  -1   4   0       10.62       17.61      0.96 o 
   0   4   0       65.80       64.41      1.29 o 
   1   4   0     1116.90     1185.59     11.58 o 
   2   4   0      823.37      836.31      9.39 o 
   3   4   0      312.93      303.49      3.35 o 
   4   4   0      390.79      418.77      4.40 o 
   5   4   0       31.24       31.95      1.03 o 
   6   4   0       33.02       29.79      1.47 o 
   7   4   0       43.79       34.27      1.61 o 
   8   4   0      174.45      158.31      4.02 o 
   9   4   0       46.87       47.81      2.53 o 
  10   4   0        0.05       -0.56      0.79 o 
  11   4   0        8.54        5.65      1.64 o 
  -9   5   0       17.62       22.73      1.78 o 
  -8   5   0        3.85        3.35      1.06 o 
  -7   5   0       66.95       65.63      4.22 o 
  -6   5   0        1.36        2.64      1.32 o 
  -5   5   0      131.38      127.94      3.79 o 
  -4   5   0      106.37      109.16      2.14 o 
  -3   5   0        9.86       12.67      0.95 o 
  -2   5   0      310.84      339.73      4.28 o 
  -1   5   0      201.25      207.83      9.92 o 
   0   5   0      351.05      425.81      5.01 o 
   1   5   0        0.79        4.17      0.47 o 
   2   5   0       43.41       44.84      1.01 o 
   3   5   0      726.52      783.81      7.07 o 
   4   5   0       72.69       69.24      1.39 o 
   5   5   0      204.15      195.89      2.79 o 
   6   5   0       43.57       50.78      2.37 o 
   7   5   0       66.95       52.04      1.94 o 
   8   5   0       44.06       41.11      2.04 o 
   9   5   0        1.57        0.01      0.77 o 
  10   5   0       74.94       70.88      9.05 o 
  -8   6   0       33.10       41.87      4.55 o 
  -7   6   0       82.08       84.60      3.18 o 
  -6   6   0        7.63        9.03      1.02 o 
  -5   6   0       21.89       24.55      2.25 o 
  -4   6   0       54.98       54.39      2.29 o 
  -3   6   0        0.12       -0.19      0.43 o 
  -2   6   0       98.48       96.17      2.15 o 
  -1   6   0       14.75       14.15      1.34 o 
   0   6   0      393.86      403.83      5.76 o 
   1   6   0        1.13        1.55      0.48 o 
   2   6   0      913.97      924.99      8.85 o 
   3   6   0       24.25       27.94      1.03 o 
   4   6   0     1417.23     1424.00     12.30 o 
   5   6   0        0.16       -0.56      0.47 o 
   6   6   0        8.05        9.55      1.05 o 
   7   6   0        1.15        0.36      0.71 o 
   8   6   0       62.35       57.89      2.35 o 
   9   6   0        0.36        1.78      0.91 o 
  10   6   0       75.08       80.65      3.51 o 
  -7   7   0       14.19       13.40      3.39 o 
  -6   7   0       62.53       70.47      2.75 o 
  -5   7   0       22.76       20.18      1.24 o 
  -4   7   0      100.88       98.54      3.47 o 
  -3   7   0       58.38       58.45      1.88 o 
  -2   7   0        3.69        3.72      0.91 o 
  -1   7   0       88.45       82.75      2.48 o 
   0   7   0      146.60      139.13      2.91 o 
   1   7   0        4.89        6.97      0.86 o 
   2   7   0      336.27      357.01      4.84 o 
   3   7   0      262.82      242.99      3.54 o 
   4   7   0      386.22      339.65      4.52 o 
   5   7   0      722.10      702.13      9.86 o 
   6   7   0       71.63       65.12      1.91 o 
   7   7   0       10.08        8.10      1.13 o 
   8   7   0       14.01       12.49      1.40 o 
   9   7   0        0.07        0.06      0.86 o 
  10   7   0        3.50        3.08      1.25 o 
  -6   8   0       21.25       30.07      2.18 o 
  -5   8   0      105.72      106.78      2.87 o 
  -4   8   0       20.45       18.99      2.02 o 
  -3   8   0       30.96       31.97      2.63 o 
  -2   8   0      269.88      260.88      5.24 o 
  -1   8   0       32.91       34.98      1.88 o 
   0   8   0      619.62      579.17      9.69 o 
   1   8   0      298.97      270.63      4.82 o 
   2   8   0       14.08       10.05      1.11 o 
   3   8   0      248.70      208.71      3.29 o 
   4   8   0       15.60       17.28      1.40 o 
   5   8   0      143.66      124.09      7.17 o 
   6   8   0       29.89       26.61      2.27 o 
   7   8   0       54.54       56.22      3.72 o 
   8   8   0        7.61        9.15      2.10 o 
   9   8   0       21.29       24.12      2.91 o 
  10   8   0        5.93        9.59      2.38 o 
  -5   9   0       10.79        9.78      1.55 o 
  -4   9   0        0.00       -0.16      0.68 o 
  -3   9   0       26.08       27.45      1.48 o 
  -2   9   0       14.71       16.62      1.45 o 
  -1   9   0        0.38        0.40      0.71 o 
   0   9   0        5.56        5.14      1.03 o 
   1   9   0       78.49       73.25      2.40 o 
   2   9   0        1.16       -0.39      0.66 o 
   3   9   0       23.41       23.66      1.46 o 
   4   9   0        0.16        0.65      0.86 o 
   5   9   0       45.23       50.48      3.11 o 
   6   9   0      223.90      224.94      7.84 o 
   7   9   0        0.14        2.67      2.78 o 
   8   9   0      148.78      159.06      8.62 o 
   9   9   0        0.49        0.03      1.73 o 
  -4  10   0        0.12        0.36      0.98 o 
  -3  10   0       30.71       33.15      1.58 o 
  -2  10   0        6.11        4.18      0.90 o 
  -1  10   0        3.58        1.81      0.77 o 
   0  10   0        2.39        0.94      0.72 o 
   1  10   0      127.51      117.83      2.89 o 
   2  10   0       65.78       56.69      2.20 o 
   3  10   0      143.12      132.50      3.47 o 
   4  10   0        1.16        1.55      1.52 o 
   5  10   0        0.21        2.55      1.58 o 
   6  10   0        0.04        2.53      2.12 o 
   7  10   0        2.12        1.48      1.67 o 
   8  10   0       11.69       11.29      3.82 o 
  -3  11   0       13.13        9.93      2.33 o 
  -2  11   0       43.19       43.95      2.91 o 
  -1  11   0       29.72       33.40      2.19 o 
   0  11   0       10.07        8.02      1.17 o 
   1  11   0       43.08       44.76      2.39 o 
   2  11   0       29.88       30.78      1.86 o 
   3  11   0        7.65        7.58      1.14 o 
   4  11   0       59.95       62.46      4.24 o 
   5  11   0        5.33        6.10      2.83 o 
   6  11   0        1.59       -0.57      1.85 o 
   7  11   0        2.57        2.83      3.38 o 
  -1  12   0       23.99       25.64      2.98 o 
   0  12   0        0.19       -0.71      0.92 o 
   1  12   0       36.35       37.00      2.36 o 
   2  12   0      250.73      252.80      5.01 o 
   3  12   0       10.67       10.42      1.91 o 
   4  12   0      171.47      181.00     10.93 o 
   5  12   0       11.57        6.25      2.98 o 
  -5 -12   1      124.23      129.92      7.73 o 
  -4 -12   1       33.58       42.89      3.86 o 
  -3 -12   1      188.77      221.58      7.46 o 
  -2 -12   1       42.15       49.70      5.46 o 
  -1 -12   1        2.63        2.49      1.19 o 
   0 -12   1       70.78       73.78      3.74 o 
   1 -12   1       24.62       27.67      2.91 o 
  -7 -11   1        2.54       -0.67      3.05 o 
  -6 -11   1      183.94      184.77      6.06 o 
  -5 -11   1        4.59        1.06      2.47 o 
  -4 -11   1       18.76       17.85      4.03 o 
  -3 -11   1       13.63       11.32      1.49 o 
  -2 -11   1       25.32       26.60      2.37 o 
  -1 -11   1        0.93        1.59      1.00 o 
   0 -11   1      129.26      137.88      5.03 o 
   1 -11   1      105.66      116.09      5.75 o 
   2 -11   1       15.84       14.17      1.51 o 
   3 -11   1        3.05        2.89      0.90 o 
  -8 -10   1       71.99       71.15      6.65 o 
  -7 -10   1        5.12       11.51      3.64 o 
  -6 -10   1        0.75       -2.33      1.61 o 
  -5 -10   1       11.91       16.09      3.04 o 
  -4 -10   1       56.65       57.48      3.86 o 
  -3 -10   1       45.90       43.81      4.01 o 
  -2 -10   1       23.67       24.77      1.57 o 
  -1 -10   1       15.17       12.17      1.17 o 
   0 -10   1        2.72        2.39      0.83 o 
   1 -10   1       48.61       55.94      3.47 o 
   2 -10   1        3.01        3.86      0.97 o 
   3 -10   1       15.35       14.36      1.34 o 
   4 -10   1       24.39       19.35      2.11 o 
  -9  -9   1        3.09        0.58      2.06 o 
  -8  -9   1       56.81       59.41      6.09 o 
  -7  -9   1       25.62       27.93      4.27 o 
  -6  -9   1       49.89       55.79      3.30 o 
  -5  -9   1        0.16        0.02      1.48 o 
  -4  -9   1       39.61       40.87      2.39 o 
  -3  -9   1        0.30        0.39      0.66 o 
  -2  -9   1       41.07       33.70      1.69 o 
  -1  -9   1       83.95       67.92      2.08 o 
   0  -9   1       75.49       73.85      2.64 o 
   1  -9   1       36.24       33.52      2.59 o 
   2  -9   1      105.18       98.82      2.63 o 
   3  -9   1        9.90        9.18      0.92 o 
   4  -9   1       41.78       46.93      2.85 o 
   5  -9   1       52.34       56.86      8.85 o 
  -9  -8   1       21.05       18.30      2.71 o 
  -8  -8   1        5.77        8.61      2.06 o 
  -7  -8   1       54.46       52.89      3.68 o 
  -6  -8   1       21.13       22.14      1.83 o 
  -5  -8   1       22.33       22.05      2.30 o 
  -4  -8   1       50.85       58.70      2.16 o 
  -3  -8   1      189.15      199.49      3.24 o 
  -2  -8   1      348.08      293.66      4.59 o 
  -1  -8   1      187.84      184.16      3.87 o 
   0  -8   1      459.76      440.95      6.72 o 
   1  -8   1      161.14      155.06      3.28 o 
   2  -8   1       70.71       62.32      2.10 o 
   3  -8   1      142.17      144.67      4.32 o 
   4  -8   1        4.51        4.73      1.09 o 
   5  -8   1        0.60       -0.43      0.79 o 
   6  -8   1       32.72       38.17      2.44 o 
 -10  -7   1       91.38       92.42      3.01 o 
  -9  -7   1       57.59       55.58      2.69 o 
  -8  -7   1      156.79      163.82      3.97 o 
  -7  -7   1      247.85      227.53      4.63 o 
  -6  -7   1      247.15      246.23      4.02 o 
  -5  -7   1      702.52      675.33      9.55 o 
  -4  -7   1       35.55       37.61      1.59 o 
  -3  -7   1      116.21       96.92      1.91 o 
  -2  -7   1       67.18       54.24      1.49 o 
  -1  -7   1       89.73       78.68      1.95 o 
   0  -7   1       27.47       19.51      1.26 o 
   1  -7   1       14.88       13.12      1.33 o 
   2  -7   1       78.41       71.85      2.84 o 
   3  -7   1       90.92       90.30      2.71 o 
   4  -7   1      127.46      126.90      2.91 o 
   5  -7   1       29.53       30.17      3.52 o 
   6  -7   1        5.79        8.26      1.98 o 
   7  -7   1        3.89        4.23      1.12 o 
 -10  -6   1        0.26        0.48      0.90 o 
  -9  -6   1        4.96        5.64      1.14 o 
  -8  -6   1       35.27       28.92      1.84 o 
  -7  -6   1      328.53      318.59      5.60 o 
  -6  -6   1      126.08      135.40      3.13 o 
  -5  -6   1        2.32        2.50      0.59 o 
  -4  -6   1       82.92       85.11      1.66 o 
  -3  -6   1       38.76       45.42      1.10 o 
  -2  -6   1        0.63        1.29      0.41 o 
  -1  -6   1        1.59        2.35      0.51 o 
   0  -6   1       39.72       45.89      1.54 o 
   2  -6   1      525.76      486.38      8.95 o 
   3  -6   1      189.95      187.28      3.04 o 
   4  -6   1      109.21      106.22      2.41 o 
   5  -6   1      186.62      177.91      4.28 o 
   6  -6   1      113.04      112.41      3.25 o 
   7  -6   1        7.40        5.69      1.05 o 
   8  -6   1      162.26      192.50      4.79 o 
 -10  -5   1        2.74        5.75      1.28 o 
  -9  -5   1       46.35       49.02      2.57 o 
  -8  -5   1       10.52       11.02      1.19 o 
  -7  -5   1      187.75      195.12      3.95 o 
  -6  -5   1       22.02       19.92      1.34 o 
  -5  -5   1      906.23      958.57     10.92 o 
  -4  -5   1      193.49      187.80      3.05 o 
  -3  -5   1       52.05       35.74      0.85 o 
  -2  -5   1       12.08       12.76      0.53 o 
  -1  -5   1       42.34       45.11      1.40 o 
   0  -5   1        8.98        5.81      0.51 o 
   1  -5   1       20.21       27.64      2.38 o 
   2  -5   1      568.88      552.14      6.97 o 
   3  -5   1      104.02      106.26      1.79 o 
   4  -5   1        2.59        2.80      0.58 o 
   5  -5   1       70.06       84.74      2.19 o 
   6  -5   1        7.89        5.30      0.83 o 
   7  -5   1        0.39        0.34      0.61 o 
   8  -5   1        9.42       12.66      1.29 o 
 -11  -4   1        8.10        8.41      1.79 o 
 -10  -4   1        2.27        2.52      1.00 o 
  -9  -4   1        0.01        0.54      0.77 o 
  -8  -4   1        0.28        1.26      1.24 o 
  -7  -4   1      265.93      244.36      7.56 o 
  -6  -4   1      642.98      629.99      8.70 o 
  -5  -4   1      258.97      279.96      4.50 o 
  -4  -4   1     1477.95     1482.07     13.45 o 
  -3  -4   1      650.20      698.93      6.73 o 
  -2  -4   1        0.28        0.49      0.23 o 
  -1  -4   1       17.54       17.55      0.62 o 
   0  -4   1      126.39      151.84      2.05 o 
   1  -4   1       82.56      101.40      4.17 o 
   2  -4   1        3.57        6.92      0.53 o 
   3  -4   1      130.46      137.94      1.86 o 
   4  -4   1      144.82      148.18      2.28 o 
   5  -4   1      969.51      923.72     13.20 o 
   6  -4   1       49.25       41.45      1.50 o 
   7  -4   1       17.80       19.47      1.21 o 
   8  -4   1       16.68       13.58      1.26 o 
   9  -4   1       12.96       10.13      1.51 o 
 -11  -3   1       47.59       46.35      3.07 o 
 -10  -3   1        4.07        5.19      1.08 o 
  -9  -3   1       33.72       34.68      2.95 o 
  -8  -3   1        1.43        0.97      0.65 o 
  -7  -3   1        0.53       -0.43      0.49 o 
  -6  -3   1      153.79      162.55      3.61 o 
  -5  -3   1      202.73      228.63      3.74 o 
  -4  -3   1     1048.17     1119.35     11.10 o 
  -3  -3   1        0.04        1.60      0.28 o 
  -2  -3   1       58.95       65.24      1.26 o 
  -1  -3   1        2.22        8.51      0.42 o 
   0  -3   1      143.72      132.65      2.42 o 
   1  -3   1       62.35       73.04      4.79 o 
   2  -3   1       45.22       49.63      0.93 o 
   3  -3   1      579.38      639.35      8.32 o 
   4  -3   1       50.71       40.01      1.80 o 
   5  -3   1        0.01       -0.24      0.54 o 
   6  -3   1      387.03      391.72      5.98 o 
   7  -3   1       86.71       81.98      2.44 o 
   8  -3   1      115.78      111.06      3.42 o 
   9  -3   1       37.14       47.23      3.23 o 
 -11  -2   1        2.63        2.74      1.22 o 
 -10  -2   1       47.85       57.54      2.27 o 
  -9  -2   1        3.71        2.14      0.75 o 
  -8  -2   1        0.99        0.67      0.57 o 
  -7  -2   1      139.47      132.76      3.17 o 
  -6  -2   1       10.88        2.53      2.84 o 
  -5  -2   1      130.47      141.40      2.21 o 
  -4  -2   1     1327.37     1456.21     14.03 o 
  -3  -2   1      266.33      284.56      3.24 o 
  -2  -2   1     2837.50     2901.95     29.85 o 
  -1  -2   1      994.36     1034.00      9.36 o 
   0  -2   1      212.87      201.67      2.49 o 
   1  -2   1        0.02        2.43      0.38 o 
   2  -2   1       12.04       11.26      0.69 o 
   3  -2   1      144.53      157.61      3.42 o 
   4  -2   1       55.41       47.11      1.84 o 
   5  -2   1       13.79       12.66      0.59 o 
   6  -2   1       67.41       67.67      1.80 o 
   7  -2   1      127.21      131.17      3.21 o 
   8  -2   1       47.11       46.48      2.29 o 
   9  -2   1       12.68       15.49      1.65 o 
  10  -2   1       39.53       38.62      2.48 o 
 -10  -1   1      292.72      296.79      8.86 o 
  -9  -1   1        0.66        0.07      0.58 o 
  -8  -1   1      205.81      201.41      4.08 o 
  -7  -1   1      103.87      107.51      2.62 o 
  -6  -1   1      319.43      294.02      5.73 o 
  -5  -1   1       64.06       76.46      1.55 o 
  -4  -1   1      856.97      886.28     10.78 o 
  -3  -1   1     3827.18     3912.29     52.25 o 
  -2  -1   1     4953.16     4990.42     56.90 o 
  -1  -1   1      292.57      275.28      3.21 o 
   0  -1   1      264.60      258.29      2.67 o 
   1  -1   1      456.29      457.97      5.77 o 
   2  -1   1      384.98      343.70      4.01 o 
   3  -1   1      447.08      464.13      8.96 o 
   4  -1   1      275.52      290.74      3.64 o 
   5  -1   1       11.93       13.49      0.64 o 
   6  -1   1      161.00      139.18      3.13 o 
   7  -1   1       46.11       49.84      1.89 o 
   8  -1   1      257.86      264.51      6.39 o 
   9  -1   1        3.55        2.69      0.96 o 
  10  -1   1       52.26       45.91      2.70 o 
 -10   0   1       46.23       43.64      2.43 o 
  -9   0   1       29.65       24.52      2.00 o 
  -8   0   1        8.19        7.60      1.13 o 
  -7   0   1       24.22       17.91      0.96 o 
  -6   0   1      586.13      575.41      6.62 o 
  -5   0   1      252.80      264.91      3.08 o 
  -4   0   1      902.79     1002.70      9.78 o 
  -3   0   1        0.20        0.14      0.14 o 
  -2   0   1    13740.27    13857.28    155.69 o 
   0   0   1       97.44       95.27      2.76 o 
   1   0   1     2656.69     2630.42     27.03 o 
   2   0   1      169.60      161.63      2.81 o 
   3   0   1      556.37      591.62     10.43 o 
   4   0   1        2.80        0.95      0.26 o 
   5   0   1      482.87      523.57      6.93 o 
   6   0   1        0.75        1.18      0.64 o 
   7   0   1       26.71       24.11      0.94 o 
   8   0   1      325.41      324.34      7.53 o 
   9   0   1       42.26       34.42      2.27 o 
  10   0   1      300.51      309.34      7.95 o 
 -10   1   1       26.40       27.76      2.06 o 
  -9   1   1       74.59       69.04      3.04 o 
  -8   1   1       12.27       15.04      1.42 o 
  -7   1   1      740.01      727.69     13.53 o 
  -6   1   1      275.24      273.64      4.31 o 
  -5   1   1      643.65      734.93      8.14 o 
  -4   1   1     1747.54     1797.03     32.10 o 
  -3   1   1      104.41      107.04      2.96 o 
  -2   1   1     6986.60     7120.28    121.06 o 
  -1   1   1      431.40      439.10      6.48 o 
   0   1   1     3646.63     3548.85     40.73 o 
   1   1   1      308.40      302.08      3.88 o 
   2   1   1     2114.36     2185.89     22.68 o 
   3   1   1       54.05       57.99      1.86 o 
   4   1   1        3.65        7.14      0.68 o 
   5   1   1       49.93       64.08      1.75 o 
   7   1   1       49.55       48.16      2.30 o 
   8   1   1       29.08       30.40      1.51 o 
   9   1   1      104.71      103.01      2.91 o 
  10   1   1        4.63        7.12      1.49 o 
  11   1   1       88.31       85.95      3.94 o 
 -10   2   1       54.95       62.41      2.77 o 
  -9   2   1       13.34       12.19      1.27 o 
  -8   2   1       20.58       21.94      1.52 o 
  -7   2   1        0.56        1.11      0.96 o 
  -6   2   1      160.23      151.52      3.93 o 
  -5   2   1        1.00       -0.42      0.53 o 
  -4   2   1       22.09       17.88      1.25 o 
  -3   2   1      722.48      884.50     16.49 o 
  -2   2   1      308.03      300.06      5.12 o 
  -1   2   1       19.46       17.59      0.50 o 
   0   2   1     3358.65     3209.35     29.97 o 
   1   2   1      229.00      251.03      3.05 o 
   2   2   1     1844.88     1844.56     17.59 o 
   3   2   1      160.91      185.59      2.35 o 
   4   2   1      222.42      264.22      2.75 o 
   5   2   1      383.09      382.06      4.37 o 
   6   2   1       56.45       60.15      2.01 o 
   7   2   1       40.39       46.87      1.81 o 
   8   2   1        6.39        6.35      0.93 o 
   9   2   1        0.34        0.69      0.94 o 
  10   2   1       47.93       44.77      2.08 o 
  11   2   1       32.99       34.39      1.96 o 
  -9   3   1        5.15        3.68      0.83 o 
  -8   3   1        0.53       -0.05      0.85 o 
  -7   3   1        0.59        0.94      0.81 o 
  -6   3   1        4.60        3.70      0.99 o 
  -5   3   1       26.39       17.87      1.48 o 
  -4   3   1      164.48      191.94      6.88 o 
  -3   3   1      566.16      624.82     10.15 o 
  -2   3   1        8.34       14.30      0.92 o 
   0   3   1       32.90       39.50      0.91 o 
   1   3   1       30.59       44.15      0.92 o 
   2   3   1       19.27       19.94      0.64 o 
   3   3   1      311.63      306.73      3.07 o 
   4   3   1      806.45      875.00      8.16 o 
   5   3   1      287.94      305.48      3.95 o 
   6   3   1       58.26       54.81      1.68 o 
   7   3   1       57.92       54.93      3.24 o 
   8   3   1       18.56       17.53      1.45 o 
   9   3   1        5.86        3.72      0.90 o 
  10   3   1       13.67       12.06      1.41 o 
  11   3   1        3.32        2.04      1.23 o 
  -9   4   1        1.55        5.04      1.85 o 
  -8   4   1       34.18       30.61      3.14 o 
  -7   4   1       26.11       27.43      1.95 o 
  -6   4   1       43.82       37.75      2.01 o 
  -5   4   1       44.69       33.79      1.81 o 
  -4   4   1        6.99        6.33      0.95 o 
  -3   4   1      124.23      140.59      3.31 o 
  -2   4   1      139.54      174.83      2.48 o 
  -1   4   1        3.08        3.75      0.41 o 
   0   4   1      522.10      593.15      6.09 o 
   1   4   1     1758.42     1776.31     15.67 o 
   2   4   1     1925.02     1979.57     19.12 o 
   3   4   1      269.26      303.14      3.36 o 
   4   4   1        8.17       12.41      0.72 o 
   5   4   1       47.57       48.93      1.28 o 
   6   4   1       71.49       73.36      2.49 o 
   7   4   1       74.05       73.52      2.16 o 
   8   4   1      108.48       96.10      3.04 o 
   9   4   1        7.91        7.15      1.16 o 
  10   4   1        0.77        1.09      1.12 o 
  11   4   1       26.68       31.51      3.04 o 
  -7   5   1       17.92       16.46      2.40 o 
  -6   5   1      196.64      185.30      4.38 o 
  -5   5   1       17.24       15.27      1.47 o 
  -4   5   1       71.07       82.20      1.80 o 
  -3   5   1      363.36      373.05      4.61 o 
  -2   5   1      310.30      292.68      3.40 o 
  -1   5   1      191.49      207.91      3.56 o 
   0   5   1     1189.75     1298.72     13.77 o 
   1   5   1     1219.84     1344.22     13.21 o 
   2   5   1      273.27      295.68      3.34 o 
   3   5   1      340.47      346.31      4.21 o 
   4   5   1       12.70       18.67      0.84 o 
   5   5   1        5.04        4.75      0.53 o 
   6   5   1       29.19       27.97      1.69 o 
   7   5   1       63.49       58.88      2.33 o 
   8   5   1       28.25       24.77      1.62 o 
   9   5   1       14.41       15.40      2.04 o 
  10   5   1       84.81       86.34      4.36 o 
  -7   6   1       30.76       31.04      3.38 o 
  -6   6   1        2.96        2.25      2.36 o 
  -5   6   1       23.79       20.24      1.38 o 
  -4   6   1       20.03       20.36      1.40 o 
  -3   6   1      102.96       87.21      4.25 o 
  -2   6   1      550.24      560.69     11.08 o 
  -1   6   1        0.52        0.19      0.26 o 
   0   6   1       85.11       84.24      1.79 o 
   1   6   1       72.50       63.97      1.62 o 
   2   6   1       48.56       35.25      0.97 o 
   3   6   1        7.24        8.76      0.65 o 
   4   6   1       22.51       20.65      0.99 o 
   5   6   1      419.41      402.26      4.98 o 
   6   6   1        0.64       -0.30      0.51 o 
   7   6   1        7.75       10.63      1.15 o 
   8   6   1       10.45        6.08      1.03 o 
   9   6   1        5.82        4.15      1.05 o 
  10   6   1       36.53       38.49      2.63 o 
  -7   7   1        6.25        5.76      1.03 o 
  -6   7   1       19.24       20.72      1.55 o 
  -5   7   1       16.01       11.63      1.28 o 
  -4   7   1        6.07        6.23      1.10 o 
  -3   7   1       30.08       24.52      1.88 o 
  -2   7   1      148.74      142.81      6.14 o 
  -1   7   1      131.23      109.68      2.86 o 
   0   7   1      248.12      242.58      4.84 o 
   1   7   1      233.09      239.00      5.60 o 
   2   7   1       74.85       71.78      1.75 o 
   3   7   1      351.38      336.00      4.41 o 
   4   7   1        6.99        6.60      0.69 o 
   5   7   1      248.72      254.84      4.08 o 
   6   7   1      219.77      229.02      5.11 o 
   7   7   1        3.45        2.52      0.87 o 
   8   7   1       58.80       58.77      2.42 o 
   9   7   1        4.31        2.36      1.01 o 
  10   7   1        3.08        2.10      1.13 o 
  -6   8   1       16.18       14.85      1.27 o 
  -5   8   1       93.25      102.33      3.39 o 
  -4   8   1      107.51      100.47      4.40 o 
  -3   8   1      334.32      324.47      6.43 o 
  -2   8   1     1214.65     1166.85     16.99 o 
  -1   8   1      386.95      341.04      6.38 o 
   0   8   1        0.21        0.05      0.64 o 
   1   8   1      467.22      428.85      6.62 o 
   2   8   1      413.91      349.33      5.79 o 
   3   8   1      472.89      441.12      6.00 o 
   4   8   1      723.26      682.12      9.71 o 
   5   8   1      559.13      522.37     18.48 o 
   6   8   1        0.13       -0.39      0.98 o 
   7   8   1        8.19        7.33      1.80 o 
   8   8   1       18.22       18.58      3.87 o 
   9   8   1        0.32       -1.39      1.19 o 
  10   8   1        0.00        0.16      1.38 o 
  -5   9   1        4.80        3.75      1.07 o 
  -4   9   1       79.80       74.46      6.33 o 
  -3   9   1       42.23       42.38      4.98 o 
  -2   9   1      106.29       90.42      2.84 o 
  -1   9   1       78.29       73.21      5.44 o 
   0   9   1       52.18       41.35      4.47 o 
   1   9   1      230.85      188.61      4.40 o 
   2   9   1        0.46       -0.32      0.66 o 
   3   9   1        1.08        3.93      0.96 o 
   4   9   1       65.27       63.93      2.34 o 
   5   9   1       42.60       45.69      3.13 o 
   6   9   1       35.48       32.34      2.77 o 
   7   9   1        1.10        0.37      1.35 o 
   8   9   1      108.54      124.84      7.68 o 
   9   9   1        0.04        1.19      1.95 o 
  -4  10   1        3.57        4.53      1.02 o 
  -3  10   1        2.63        2.36      1.26 o 
  -2  10   1        5.94        4.23      1.01 o 
  -1  10   1        0.10        0.09      0.86 o 
   0  10   1        2.83        1.65      0.96 o 
   1  10   1      121.17      113.96      3.70 o 
   2  10   1       13.33       13.62      1.42 o 
   3  10   1       13.17       10.47      1.35 o 
   4  10   1        5.84        4.22      1.33 o 
   5  10   1        2.63        0.74      1.56 o 
   6  10   1       20.75       25.40      3.47 o 
   7  10   1        0.83       -0.19      1.63 o 
   8  10   1        0.72       -1.58      3.08 o 
  -3  11   1        7.53        6.72      1.25 o 
  -2  11   1        0.32       -0.11      0.78 o 
  -1  11   1       77.66       73.83      3.03 o 
   0  11   1       14.02        8.98      1.50 o 
   1  11   1        3.07        3.59      1.17 o 
   2  11   1        4.07        1.23      0.83 o 
   3  11   1       30.65       31.58      2.04 o 
   4  11   1       15.39       16.28      2.48 o 
   5  11   1       47.38       47.89      5.10 o 
   6  11   1       12.37        9.56      2.18 o 
   7  11   1       46.85       49.88      3.62 o 
  -1  12   1       35.39       34.48      3.83 o 
   0  12   1      172.23      191.65      4.63 o 
   1  12   1       13.28       10.90      1.47 o 
   2  12   1        3.83        5.77      1.19 o 
   3  12   1        5.22        2.89      1.08 o 
   4  12   1       15.38       12.68      3.04 o 
   5  12   1       72.14       78.40      6.13 o 
   6  12   1        1.34        2.32      2.83 o 
  -5 -12   2        1.03        1.07      2.61 o 
  -4 -12   2       44.22       50.88      5.58 o 
  -3 -12   2        9.60       10.28      2.33 o 
  -2 -12   2       52.31       63.35      2.87 o 
  -1 -12   2        2.48        2.51      1.11 o 
   0 -12   2        6.55        6.38      1.60 o 
  -7 -11   2        0.00        2.01      3.27 o 
  -6 -11   2       12.36       12.87      2.47 o 
  -5 -11   2       82.04      101.64      6.57 o 
  -4 -11   2        1.25        1.28      1.70 o 
  -3 -11   2        1.34        1.04      1.58 o 
  -2 -11   2       24.69       24.93      1.97 o 
  -1 -11   2        4.77        5.98      1.13 o 
   0 -11   2       75.62       75.16      2.95 o 
   1 -11   2        6.89       12.53      2.31 o 
   2 -11   2       19.64       17.18      2.49 o 
  -8 -10   2       33.60       24.93      4.74 o 
  -7 -10   2        6.61        7.48      3.54 o 
  -6 -10   2       10.49       16.61      2.33 o 
  -5 -10   2      116.63      128.68      4.81 o 
  -4 -10   2        7.74        8.64      1.96 o 
  -3 -10   2        4.46        2.71      1.03 o 
  -2 -10   2        5.19        8.83      1.26 o 
  -1 -10   2       38.73       33.72      2.04 o 
   0 -10   2        2.66        1.20      0.87 o 
   1 -10   2       19.73       21.77      1.72 o 
   2 -10   2      100.44      105.09      3.96 o 
   3 -10   2        0.79        1.00      0.85 o 
   4 -10   2       10.42       12.60      1.81 o 
  -9  -9   2        1.43        0.47      1.94 o 
  -8  -9   2        7.94       11.79      3.76 o 
  -7  -9   2       34.77       34.57      4.79 o 
  -6  -9   2       40.67       40.42      2.98 o 
  -5  -9   2       46.15       35.84      2.89 o 
  -4  -9   2        0.00       -0.89      1.02 o 
  -3  -9   2      267.87      268.91      8.76 o 
  -2  -9   2       49.44       40.97      3.32 o 
  -1  -9   2       65.20       55.97      2.26 o 
   0  -9   2        4.45        4.36      1.13 o 
   1  -9   2       24.81       25.04      2.39 o 
   2  -9   2       28.66       26.92      1.72 o 
   3  -9   2        0.63        1.04      0.69 o 
   4  -9   2       95.26      102.74      3.80 o 
   5  -9   2       16.19       13.45      1.95 o 
  -9  -8   2       26.39       35.33      6.04 o 
  -8  -8   2       46.98       54.59      3.97 o 
  -7  -8   2       26.47       26.50      2.83 o 
  -6  -8   2        8.70        7.50      1.33 o 
  -5  -8   2      102.45      108.27      4.25 o 
  -4  -8   2       48.32       46.97      2.44 o 
  -3  -8   2       16.14       17.07      1.21 o 
  -2  -8   2      179.19      203.12      4.13 o 
  -1  -8   2        0.96        2.84      0.81 o 
   0  -8   2       13.16       12.93      1.18 o 
   1  -8   2      299.08      287.74      9.25 o 
   2  -8   2       10.42       12.94      1.20 o 
   3  -8   2      124.97      116.64      2.95 o 
   4  -8   2        0.48        1.04      0.84 o 
   5  -8   2       51.66       55.67      2.81 o 
   6  -8   2        2.41        3.62      1.17 o 
 -10  -7   2       22.37       25.56      1.91 o 
  -9  -7   2        2.83        0.88      0.96 o 
  -8  -7   2      133.04      145.82      3.43 o 
  -7  -7   2      150.83      146.83      3.75 o 
  -6  -7   2        6.63        8.10      0.84 o 
  -5  -7   2       25.41       25.83      2.02 o 
  -4  -7   2     1581.89     1545.67     19.26 o 
  -3  -7   2      131.27      136.56      2.53 o 
  -2  -7   2      350.31      313.23      4.51 o 
  -1  -7   2      465.03      434.58      5.84 o 
   0  -7   2       44.68       40.18      1.46 o 
   1  -7   2      611.48      571.48      8.86 o 
   2  -7   2     1198.42     1137.79     14.75 o 
   3  -7   2        2.67        2.55      0.66 o 
   4  -7   2       43.34       44.76      2.28 o 
   5  -7   2        7.01        9.29      1.94 o 
   6  -7   2        2.58        2.79      1.01 o 
   7  -7   2       14.39       12.51      1.91 o 
 -10  -6   2       19.04       17.75      3.03 o 
  -9  -6   2       28.85       28.71      2.02 o 
  -8  -6   2      133.37      127.23      3.54 o 
  -7  -6   2        1.08        2.38      0.74 o 
  -6  -6   2      164.92      170.06      3.30 o 
  -5  -6   2      221.39      206.17      3.17 o 
  -4  -6   2       60.34       62.30      1.35 o 
  -3  -6   2        0.04       -0.05      0.33 o 
  -2  -6   2      111.67      109.92      1.85 o 
  -1  -6   2       15.01       14.27      0.84 o 
   0  -6   2      321.90      283.97      4.02 o 
   1  -6   2       13.50       11.15      0.87 o 
   2  -6   2      108.81       97.24      2.18 o 
   3  -6   2       98.44       96.08      2.74 o 
   4  -6   2        0.03       -1.16      0.58 o 
   5  -6   2       36.89       41.39      2.11 o 
   6  -6   2       39.55       39.14      2.08 o 
   7  -6   2        0.17       -0.24      0.78 o 
   8  -6   2      142.15      158.81     11.63 o 
 -10  -5   2       37.02       38.13      2.30 o 
  -9  -5   2       29.59       30.30      1.96 o 
  -8  -5   2      338.34      358.34      7.13 o 
  -7  -5   2        1.99        1.56      0.69 o 
  -6  -5   2      524.41      526.72      7.73 o 
  -5  -5   2      751.47      772.60      9.05 o 
  -4  -5   2      240.14      239.50      2.83 o 
  -3  -5   2        5.94        4.50      0.44 o 
  -2  -5   2        3.66        9.27      0.59 o 
  -1  -5   2      960.62     1085.35      9.36 o 
   0  -5   2       82.52       89.13      1.51 o 
   1  -5   2        8.81        8.03      0.58 o 
   3  -5   2      132.64      145.40      2.18 o 
   4  -5   2        0.95        0.10      0.48 o 
   5  -5   2        7.85        7.63      0.97 o 
   6  -5   2       78.68       70.37      3.29 o 
   7  -5   2        5.31        9.32      1.19 o 
   8  -5   2        1.34        3.17      1.05 o 
 -10  -4   2        8.44        9.86      1.29 o 
  -9  -4   2       69.30       66.75      2.44 o 
  -8  -4   2       69.18       64.53      2.49 o 
  -7  -4   2      115.39      108.19      3.47 o 
  -6  -4   2       62.88       70.91      2.08 o 
  -5  -4   2       11.04       10.98      0.93 o 
  -4  -4   2       86.34      106.49      1.62 o 
  -3  -4   2       60.31       58.33      1.08 o 
  -2  -4   2      325.30      344.98      4.05 o 
  -1  -4   2      181.78      210.56      2.49 o 
   0  -4   2      395.28      412.70      3.89 o 
   1  -4   2       26.90       29.13      0.73 o 
   2  -4   2       16.28       13.76      0.60 o 
   3  -4   2      555.25      603.87      6.46 o 
   4  -4   2      489.29      469.26      6.85 o 
   5  -4   2       17.60       10.37      0.88 o 
   6  -4   2      352.19      316.19      5.37 o 
   7  -4   2       15.04       17.89      1.29 o 
   8  -4   2        0.24        0.37      0.70 o 
   9  -4   2       75.54       81.40      3.75 o 
 -10  -3   2        0.90        0.26      0.76 o 
  -9  -3   2        3.53        5.88      0.95 o 
  -8  -3   2      134.58      122.30      3.33 o 
  -7  -3   2       73.60       78.65      3.23 o 
  -6  -3   2       26.56       35.41      3.56 o 
  -5  -3   2        0.28        0.11      0.45 o 
  -4  -3   2      621.62      653.28      7.67 o 
  -3  -3   2     1050.73     1140.69      9.21 o 
  -2  -3   2     1074.22     1138.84     11.44 o 
  -1  -3   2      210.86      175.72      2.50 o 
   0  -3   2       15.01       10.99      0.43 o 
   1  -3   2     1162.76     1219.41     13.32 o 
   2  -3   2        5.08        3.63      0.34 o 
   3  -3   2      126.25       98.59      1.74 o 
   4  -3   2       76.52       70.68      1.53 o 
   5  -3   2      122.81       94.68      2.21 o 
   6  -3   2        1.24        3.60      1.17 o 
   7  -3   2      144.16      144.86      3.59 o 
   8  -3   2       69.80       70.46      2.56 o 
   9  -3   2        0.31       -0.19      0.81 o 
 -10  -2   2        1.00        0.26      0.73 o 
  -9  -2   2       24.96       25.58      1.56 o 
  -8  -2   2       27.50       28.81      1.70 o 
  -7  -2   2        2.09        0.44      0.97 o 
  -6  -2   2       49.21       50.81      3.93 o 
  -5  -2   2       21.96       24.48      1.06 o 
  -4  -2   2      797.26      869.40      8.73 o 
  -3  -2   2        6.55        7.68      0.48 o 
  -2  -2   2     1552.33     1676.62     16.28 o 
  -1  -2   2      979.25      942.09      8.08 o 
   0  -2   2       51.92       56.24      0.96 o 
   1  -2   2     1175.53     1145.20     13.77 o 
   2  -2   2       51.99       49.18      1.20 o 
   3  -2   2      157.61      188.04      2.33 o 
   4  -2   2       82.02      100.80      1.50 o 
   5  -2   2      155.29      159.22      2.99 o 
   6  -2   2      182.34      176.97      3.83 o 
   7  -2   2      153.89      158.66      3.74 o 
   8  -2   2        3.42        2.89      1.88 o 
   9  -2   2       79.10       83.92      3.40 o 
  10  -2   2        0.61       -0.79      0.98 o 
 -10  -1   2        0.18        0.94      0.95 o 
  -9  -1   2       14.72       18.20      1.39 o 
  -8  -1   2       59.29       54.23      1.87 o 
  -7  -1   2       69.64       77.41      2.17 o 
  -6  -1   2      263.19      254.44     13.34 o 
  -5  -1   2      326.27      348.28      4.62 o 
  -4  -1   2      316.93      337.27      6.98 o 
  -3  -1   2        0.07        0.20      0.29 o 
  -2  -1   2     2877.86     2964.38     31.03 o 
  -1  -1   2      121.61      139.87      1.58 o 
   0  -1   2     5735.15     5514.12     57.01 o 
   1  -1   2       15.78       11.64      0.55 o 
   2  -1   2      332.99      332.72      4.65 o 
   3  -1   2     1106.18     1180.44     11.52 o 
   4  -1   2       79.49       90.19      1.51 o 
   5  -1   2        0.01        0.11      0.30 o 
   6  -1   2       73.71       74.56      1.44 o 
   7  -1   2      283.39      287.07      5.66 o 
   8  -1   2      134.94      146.20      4.39 o 
   9  -1   2       54.39       59.74      2.97 o 
  10  -1   2        6.22        6.55      1.36 o 
 -10   0   2       43.82       40.60      3.51 o 
  -9   0   2        2.28        3.28      0.90 o 
  -8   0   2      122.45      128.32      3.52 o 
  -7   0   2       61.31       63.25      2.41 o 
  -6   0   2        0.98        3.34      0.46 o 
  -5   0   2      574.45      606.37      6.26 o 
  -4   0   2     1634.55     1726.70     16.47 o 
  -3   0   2      588.41      601.14      7.09 o 
  -1   0   2        2.86        1.78      0.38 o 
   0   0   2      273.17      260.74      3.88 o 
   1   0   2      424.08      439.55      4.45 o 
   2   0   2       77.49       75.75      1.87 o 
   3   0   2      397.40      426.30      6.77 o 
   4   0   2       12.78       12.43      0.63 o 
   5   0   2        0.00        0.23      0.31 o 
   6   0   2     1071.14     1081.30     12.42 o 
   7   0   2       93.72       89.33      2.14 o 
   8   0   2        5.26        5.36      0.77 o 
   9   0   2       83.02       89.71      3.59 o 
  10   0   2       76.15       81.19      3.61 o 
 -10   1   2        6.67        6.33      1.38 o 
  -9   1   2       45.26       41.70      2.96 o 
  -8   1   2        0.69       -0.56      0.88 o 
  -7   1   2      132.47      132.36      3.24 o 
  -6   1   2     2218.56     2296.77     27.56 o 
  -5   1   2        2.21        5.14      0.60 o 
  -4   1   2     4528.52     4690.64    118.59 o 
  -3   1   2      383.08      412.70      6.93 o 
  -2   1   2     3838.41     3898.77     40.97 o 
  -1   1   2        0.04       -0.47      0.29 o 
   0   1   2      999.38     1010.49     10.71 o 
   1   1   2        3.85        5.02      0.36 o 
   2   1   2      454.79      480.90      4.73 o 
   3   1   2       16.42       13.96      0.62 o 
   4   1   2        8.62        7.04      0.58 o 
   5   1   2      212.78      206.59      3.51 o 
   7   1   2        0.34        0.15      0.48 o 
   8   1   2       17.74       16.65      1.27 o 
   9   1   2       56.02       50.15      2.71 o 
  10   1   2        9.64        9.89      1.05 o 
 -10   2   2        0.01       -0.68      0.77 o 
  -9   2   2      134.07      134.56      3.67 o 
  -8   2   2       17.90       16.62      1.75 o 
  -7   2   2       82.94       89.46      2.36 o 
  -6   2   2        4.70        6.32      0.94 o 
  -5   2   2        0.86       -0.59      0.46 o 
  -4   2   2      585.60      635.13     10.53 o 
  -3   2   2      445.19      494.30      9.97 o 
  -2   2   2       45.52       64.83      2.18 o 
  -1   2   2        0.37       -0.09      0.22 o 
   0   2   2      544.41      549.43      6.77 o 
   1   2   2      357.82      353.57      4.22 o 
   2   2   2      648.79      658.42      7.40 o 
   3   2   2     1060.29     1082.73      9.80 o 
   4   2   2        1.01        0.57      0.28 o 
   5   2   2       47.02       51.25      1.22 o 
   6   2   2      136.37      153.21      3.28 o 
   7   2   2      216.41      226.94      4.63 o 
   8   2   2      349.03      359.12      6.66 o 
   9   2   2        0.19       -0.42      0.70 o 
  10   2   2      142.99      152.43      3.98 o 
  11   2   2       17.16       18.90      1.54 o 
  -9   3   2       11.11       12.47      1.19 o 
  -8   3   2       32.34       38.03      3.45 o 
  -7   3   2       22.04       27.08      2.70 o 
  -6   3   2       28.47       28.54      1.76 o 
  -5   3   2      101.26       97.98      3.08 o 
  -4   3   2       61.15       65.99      2.28 o 
  -3   3   2       62.43       79.95      2.33 o 
  -2   3   2      147.09      150.05      2.45 o 
  -1   3   2        5.77        6.31      0.45 o 
   0   3   2      336.01      325.15      5.17 o 
   1   3   2      320.17      334.38      3.71 o 
   2   3   2      291.64      267.98      3.20 o 
   3   3   2      382.77      418.03      4.28 o 
   4   3   2        4.43        3.26      0.46 o 
   5   3   2      381.07      401.84      4.41 o 
   6   3   2      160.46      168.60      2.86 o 
   7   3   2        2.10        1.33      0.64 o 
   8   3   2      183.69      182.16      5.65 o 
   9   3   2       20.86       14.96      1.47 o 
  10   3   2        1.86        4.19      1.04 o 
  11   3   2        1.18       -0.17      1.12 o 
  -9   4   2       39.40       47.44      4.42 o 
  -8   4   2       27.31       28.32      4.39 o 
  -7   4   2        3.45        3.98      1.00 o 
  -6   4   2        5.03        9.05      1.15 o 
  -5   4   2      187.56      168.70      4.37 o 
  -4   4   2       16.37       11.95      1.22 o 
  -3   4   2       15.95       11.96      1.08 o 
  -2   4   2      354.57      386.93      7.61 o 
  -1   4   2      300.48      305.56      3.78 o 
   0   4   2      354.61      331.51      3.75 o 
   1   4   2      202.68      207.75      2.24 o 
   2   4   2       11.63       18.18      0.68 o 
   3   4   2      829.18      861.78      8.90 o 
   4   4   2      111.00      119.51      1.73 o 
   5   4   2       34.99       33.74      0.88 o 
   6   4   2       54.44       55.74      1.62 o 
   7   4   2        3.59        4.11      0.77 o 
   8   4   2      111.59      110.00      3.30 o 
   9   4   2        0.01       -0.57      0.65 o 
  10   4   2      154.78      151.99      4.32 o 
  11   4   2       12.18       10.63      3.66 o 
  -7   5   2       72.30       65.19      3.86 o 
  -6   5   2        7.25        6.01      1.78 o 
  -5   5   2      143.31      148.51      4.10 o 
  -4   5   2       23.48       24.45      1.71 o 
  -3   5   2       10.96       16.97      0.72 o 
  -2   5   2       71.55       76.93      1.43 o 
  -1   5   2       35.46       40.87      1.92 o 
   0   5   2       78.39       80.71      1.61 o 
   1   5   2      227.32      256.07      3.22 o 
   2   5   2      294.37      328.96      3.66 o 
   3   5   2        2.98        6.22      0.62 o 
   4   5   2      104.83      103.80      1.79 o 
   5   5   2        3.02        3.32      0.64 o 
   6   5   2        4.82        3.90      0.74 o 
   7   5   2       11.81       10.30      1.10 o 
   8   5   2       15.21       18.30      1.43 o 
   9   5   2       79.95       81.56      3.26 o 
  10   5   2        4.58        4.55      1.57 o 
  -7   6   2        7.20        8.91      2.10 o 
  -6   6   2        3.71        3.35      1.58 o 
  -5   6   2       46.21       34.15      1.68 o 
  -4   6   2       38.45       42.11      2.34 o 
  -3   6   2        0.71        4.20      0.86 o 
  -2   6   2        0.86        1.75      0.44 o 
   0   6   2      127.64      115.42      2.86 o 
   1   6   2      131.41      148.68      2.28 o 
   2   6   2      241.28      262.98      3.17 o 
   3   6   2      262.75      256.31      3.25 o 
   4   6   2       10.75       15.21      0.88 o 
   5   6   2       48.10       47.68      1.33 o 
   6   6   2        0.46        0.41      0.53 o 
   7   6   2        1.24        0.47      0.68 o 
   8   6   2       23.09       23.99      1.67 o 
   9   6   2       26.15       27.49      2.01 o 
  10   6   2       72.13       85.49      3.44 o 
  -7   7   2        2.80        1.94      1.84 o 
  -6   7   2       63.28       57.76      2.30 o 
  -5   7   2       44.58       42.22      3.48 o 
  -4   7   2       36.73       29.29      1.86 o 
  -3   7   2        0.94        0.34      0.73 o 
  -2   7   2     1006.54      988.19     14.34 o 
  -1   7   2      345.86      303.71      6.15 o 
   0   7   2       53.07       50.87      1.94 o 
   1   7   2       31.41       26.10      2.23 o 
   2   7   2      148.65      137.32      4.00 o 
   3   7   2        6.84        7.19      0.87 o 
   4   7   2       68.78       62.23      1.57 o 
   5   7   2      177.51      185.30      3.36 o 
   6   7   2        0.66        0.74      0.64 o 
   7   7   2       11.98       11.35      1.24 o 
   8   7   2        0.50       -0.86      1.04 o 
   9   7   2       11.46        9.73      1.43 o 
  10   7   2        5.05        5.93      1.73 o 
  -6   8   2        8.72        9.63      1.36 o 
  -5   8   2        9.68        9.84      1.32 o 
  -4   8   2       97.71      107.56      3.86 o 
  -3   8   2       29.21       32.87      2.21 o 
  -2   8   2      185.80      162.06      3.72 o 
  -1   8   2      454.53      474.02      8.14 o 
   0   8   2      100.36       87.04      5.09 o 
   1   8   2      341.88      344.19      5.65 o 
   2   8   2      132.32      121.80      4.27 o 
   3   8   2      312.45      296.60      4.48 o 
   4   8   2        4.34        2.69      0.77 o 
   5   8   2       75.01       78.12      2.86 o 
   6   8   2        6.82        6.53      1.32 o 
   7   8   2       48.28       51.43      3.56 o 
   8   8   2        0.00        0.34      1.10 o 
   9   8   2       80.96       78.61      3.66 o 
  10   8   2       19.02       16.12      2.19 o 
  -5   9   2      107.06      108.86      5.61 o 
  -4   9   2      283.73      298.53      7.71 o 
  -3   9   2      110.12      107.28      4.17 o 
  -2   9   2       86.50       93.27      2.86 o 
  -1   9   2        3.96        1.94      1.46 o 
   0   9   2      111.88      104.64      3.25 o 
   1   9   2        0.53        0.18      0.70 o 
   2   9   2       68.07       55.80      2.17 o 
   3   9   2       16.68       11.85      1.30 o 
   4   9   2       34.16       30.27      1.79 o 
   5   9   2      158.67      167.59      5.32 o 
   6   9   2        3.50        3.21      1.65 o 
   7   9   2        2.82        7.19      1.71 o 
   8   9   2        9.99        5.38      3.18 o 
   9   9   2        1.00       -0.39      1.81 o 
  -4  10   2       11.17       11.60      1.87 o 
  -3  10   2        3.07        2.79      1.34 o 
  -2  10   2        7.77        5.75      1.12 o 
  -1  10   2       95.71       94.50      3.19 o 
   0  10   2      137.43      131.59      5.42 o 
   1  10   2       46.21       51.58      2.54 o 
   2  10   2       48.11       35.27      2.09 o 
   3  10   2       20.84       20.74      1.69 o 
   4  10   2        2.02        2.45      1.45 o 
   5  10   2        1.83        1.16      1.65 o 
   6  10   2        3.35        4.20      1.84 o 
   7  10   2       12.18       13.09      2.24 o 
   8  10   2       39.11       40.07      5.19 o 
  -3  11   2      235.76      262.33      9.87 o 
  -2  11   2       10.97       12.48      1.89 o 
  -1  11   2        0.06       -0.08      0.92 o 
   0  11   2        2.82        2.15      1.07 o 
   1  11   2        0.06        0.10      0.93 o 
   2  11   2      230.62      225.29      5.02 o 
   3  11   2       39.50       44.80      2.49 o 
   4  11   2        1.67        0.85      1.22 o 
   5  11   2        0.04       -1.36      2.37 o 
   6  11   2       97.77      109.19      6.79 o 
   7  11   2        0.81       -1.45      2.00 o 
  -1  12   2      220.92      266.31      8.45 o 
   0  12   2       17.01       19.18      2.06 o 
   1  12   2        1.98        1.75      1.26 o 
   2  12   2       15.57       17.32      1.84 o 
   3  12   2        2.02        2.55      1.05 o 
   4  12   2        5.44        5.70      3.29 o 
   5  12   2        9.63       11.60      3.61 o 
   6  12   2       67.33       72.06      5.86 o 
  -4 -12   3        5.98        9.41      3.33 o 
  -3 -12   3       30.32       31.28      3.96 o 
  -2 -12   3       38.55       44.84      3.70 o 
  -1 -12   3        3.49        3.90      1.20 o 
   0 -12   3        1.19        2.81      1.46 o 
  -6 -11   3        0.01        0.85      2.59 o 
  -5 -11   3        0.23        3.03      2.62 o 
  -4 -11   3       88.49      104.02      6.73 o 
  -3 -11   3        1.34        1.28      1.74 o 
  -2 -11   3      177.09      194.34      4.68 o 
  -1 -11   3       12.70       16.71      1.53 o 
   0 -11   3      100.14      103.89      3.51 o 
   1 -11   3      125.37      137.91      3.98 o 
   2 -11   3       20.89       22.88      2.04 o 
  -8 -10   3       66.01       70.77      6.90 o 
  -7 -10   3        3.71        2.26      3.44 o 
  -6 -10   3       22.43       23.03      2.64 o 
  -5 -10   3       40.72       41.65      3.23 o 
  -4 -10   3       39.08       40.76      4.52 o 
  -3 -10   3       27.46       24.60      4.43 o 
  -2 -10   3       16.11       20.56      1.55 o 
  -1 -10   3        0.62        0.03      0.76 o 
   0 -10   3        4.61        6.57      1.47 o 
   1 -10   3       16.02       14.70      1.51 o 
   2 -10   3       35.51       40.39      2.87 o 
   3 -10   3       43.90       40.45      2.14 o 
   4 -10   3       17.19       21.64      2.24 o 
  -8  -9   3        2.49        2.91      3.41 o 
  -7  -9   3        2.62        1.50      3.07 o 
  -6  -9   3       52.76       48.02      3.27 o 
  -5  -9   3      133.09      146.31      5.03 o 
  -4  -9   3        0.21        1.11      1.15 o 
  -3  -9   3       35.57       40.53      3.00 o 
  -2  -9   3       23.10       22.75      1.53 o 
  -1  -9   3      105.23      100.18      2.68 o 
   0  -9   3       12.93       11.31      1.52 o 
   1  -9   3        5.28        5.89      0.99 o 
   2  -9   3       14.00       12.70      1.29 o 
   3  -9   3       87.44       86.37      2.84 o 
   4  -9   3       18.80       20.70      2.08 o 
   5  -9   3        4.42        4.38      1.27 o 
  -9  -8   3       85.02       89.41      4.82 o 
  -8  -8   3       23.07       23.43      2.90 o 
  -7  -8   3       32.26       33.58      3.13 o 
  -6  -8   3       39.22       37.43      2.27 o 
  -5  -8   3       22.58       19.36      2.23 o 
  -4  -8   3      130.34      121.80      3.65 o 
  -3  -8   3        1.31        0.48      0.63 o 
  -2  -8   3      250.61      262.84      4.93 o 
  -1  -8   3       67.10       50.08      1.86 o 
   0  -8   3       10.10       13.64      1.14 o 
   1  -8   3       23.04       16.84      1.49 o 
   2  -8   3       11.14       10.72      1.13 o 
   3  -8   3       13.14       11.40      1.14 o 
   4  -8   3      151.22      158.43      5.05 o 
   5  -8   3       76.16       76.97      3.36 o 
   6  -8   3      182.36      188.33      5.32 o 
 -10  -7   3       24.24       15.34      1.83 o 
  -9  -7   3      317.80      306.96      5.62 o 
  -8  -7   3        2.21        4.70      1.01 o 
  -7  -7   3      418.65      441.47      8.80 o 
  -6  -7   3      324.15      325.34      4.55 o 
  -5  -7   3       71.17       78.26      2.36 o 
  -4  -7   3       21.18       22.11      1.57 o 
  -3  -7   3       82.10       90.22      2.57 o 
  -2  -7   3        1.44        1.28      0.60 o 
  -1  -7   3      172.15      182.15      3.36 o 
   0  -7   3       51.66       42.74      1.63 o 
   1  -7   3        0.03       -0.13      0.63 o 
   2  -7   3       23.03       23.26      1.46 o 
   3  -7   3       41.65       44.12      1.79 o 
   4  -7   3       43.32       40.07      2.50 o 
   5  -7   3       97.40       99.07      3.43 o 
   6  -7   3       42.79       42.99      2.50 o 
   7  -7   3      147.65      155.19      4.60 o 
 -10  -6   3      203.83      225.38      5.28 o 
  -9  -6   3      195.62      180.21      4.51 o 
  -8  -6   3       52.21       49.01      2.60 o 
  -7  -6   3      294.92      297.11      4.97 o 
  -6  -6   3        0.91       -0.13      1.28 o 
  -5  -6   3       42.13       42.53      1.44 o 
  -4  -6   3      650.75      627.51      6.67 o 
  -3  -6   3        0.14        0.19      0.36 o 
  -2  -6   3      197.85      210.11      2.69 o 
  -1  -6   3       58.40       47.27      1.29 o 
   0  -6   3       15.53       19.06      1.12 o 
   1  -6   3       73.16       61.10      1.91 o 
   2  -6   3       11.88       10.83      1.53 o 
   3  -6   3      840.85      821.58     11.06 o 
   4  -6   3       20.62       22.61      1.61 o 
   5  -6   3       35.51       35.14      2.04 o 
   6  -6   3       29.92       27.29      1.97 o 
   7  -6   3      192.61      183.52      4.88 o 
   8  -6   3       31.76       36.47      2.57 o 
 -10  -5   3      162.84      180.20      4.52 o 
  -9  -5   3       19.47       25.49      1.82 o 
  -8  -5   3       11.83        9.71      1.56 o 
  -7  -5   3      110.62       94.08      2.47 o 
  -6  -5   3       52.79       49.03      1.71 o 
  -5  -5   3      212.59      212.14      4.13 o 
  -4  -5   3      549.57      537.86      5.77 o 
  -3  -5   3        2.45        1.02      0.27 o 
  -2  -5   3       56.73       59.38      1.23 o 
  -1  -5   3       75.02       74.37      1.35 o 
   0  -5   3      191.98      191.55      2.56 o 
   1  -5   3      207.79      208.71      2.63 o 
   3  -5   3       68.19       77.00      1.56 o 
   4  -5   3      392.86      388.76      5.03 o 
   5  -5   3      159.23      152.19      5.09 o 
   6  -5   3        9.57        9.44      1.21 o 
   7  -5   3        6.10        5.14      1.14 o 
   8  -5   3        2.60        4.90      1.26 o 
 -10  -4   3       79.91       73.08      2.76 o 
  -9  -4   3       43.40       39.01      2.13 o 
  -8  -4   3       39.62       29.05      2.17 o 
  -7  -4   3       67.89       52.03      1.96 o 
  -6  -4   3      349.26      366.14      5.30 o 
  -5  -4   3       69.30       83.56      2.12 o 
  -4  -4   3       54.28       46.07      1.13 o 
  -3  -4   3       65.81       73.23      1.22 o 
  -2  -4   3      114.08      131.32      1.90 o 
  -1  -4   3       84.29       82.38      1.34 o 
   0  -4   3      302.00      333.98      3.67 o 
   1  -4   3      278.74      343.14      3.47 o 
   2  -4   3       12.36       13.29      1.34 o 
   3  -4   3      180.17      200.44      3.09 o 
   4  -4   3      166.37      163.41      2.37 o 
   5  -4   3       12.87       12.39      1.44 o 
   6  -4   3      216.54      196.71      4.07 o 
   7  -4   3       47.52       53.99      4.29 o 
   8  -4   3        2.11        0.95      0.90 o 
   9  -4   3        3.83        3.50      1.37 o 
 -10  -3   3       30.09       33.23      1.96 o 
  -9  -3   3       56.21       53.15      2.19 o 
  -8  -3   3       11.82        9.45      1.05 o 
  -7  -3   3       83.67       70.11      2.18 o 
  -6  -3   3      134.91      126.65      2.87 o 
  -5  -3   3      224.39      213.14      3.37 o 
  -4  -3   3       68.13       70.05      1.49 o 
  -3  -3   3      152.10      146.60      1.80 o 
  -2  -3   3       20.38       18.27      0.61 o 
  -1  -3   3     3195.58     3422.86     32.65 o 
   0  -3   3       40.52       39.53      0.84 o 
   1  -3   3     1238.25     1325.59     12.03 o 
   2  -3   3       42.05       13.65      1.98 o 
   3  -3   3      164.32      186.69      2.52 o 
   4  -3   3      796.11      780.23      8.17 o 
   5  -3   3        3.06        2.85      0.38 o 
   6  -3   3       47.37       55.37      2.07 o 
   7  -3   3       15.46       11.69      1.23 o 
   8  -3   3        6.27        5.95      1.05 o 
   9  -3   3       32.24       29.57      2.37 o 
 -10  -2   3       27.25       34.77      1.89 o 
  -9  -2   3      156.21      153.18      3.51 o 
  -8  -2   3       18.34       14.65      1.17 o 
  -7  -2   3       16.94       18.62      1.23 o 
  -6  -2   3        0.75        1.26      0.49 o 
  -5  -2   3        5.68        8.15      0.61 o 
  -4  -2   3      266.17      304.90      3.44 o 
  -3  -2   3     1550.20     1680.15     15.11 o 
  -2  -2   3      210.25      222.33      4.39 o 
  -1  -2   3      335.54      341.04      3.80 o 
   0  -2   3        1.69        2.27      0.35 o 
   1  -2   3      617.48      652.26      6.62 o 
   2  -2   3      604.65      606.81      7.12 o 
   3  -2   3      302.73      322.63      4.69 o 
   4  -2   3        4.35        8.70      0.62 o 
   5  -2   3      563.38      598.64      7.57 o 
   6  -2   3      547.52      534.78      7.37 o 
   7  -2   3       25.39       28.90      1.70 o 
   8  -2   3      182.57      185.15      4.71 o 
   9  -2   3       18.04       25.98      2.19 o 
  10  -2   3       88.05      101.17      4.10 o 
 -10  -1   3       35.47       37.88      2.56 o 
  -9  -1   3       12.78       11.97      1.44 o 
  -8  -1   3      142.18      141.19      3.06 o 
  -7  -1   3        1.43        0.98      0.64 o 
  -6  -1   3       35.03       39.22      1.38 o 
  -4  -1   3       79.52      100.27      3.17 o 
  -3  -1   3      403.57      440.19      5.29 o 
  -2  -1   3        1.65        3.02      0.29 o 
  -1  -1   3      159.30      159.12      2.00 o 
   0  -1   3     1574.00     1643.33     17.36 o 
   1  -1   3       23.42       16.88      0.56 o 
   2  -1   3      349.65      345.38      4.55 o 
   3  -1   3      280.01      335.11      5.45 o 
   4  -1   3      141.33      151.75      2.33 o 
   5  -1   3       11.05        8.29      0.70 o 
   6  -1   3        6.81        7.95      1.01 o 
   7  -1   3      180.74      182.66      4.23 o 
   8  -1   3      148.45      153.03      4.13 o 
   9  -1   3        0.32        1.00      0.93 o 
  10  -1   3        6.03        3.39      1.20 o 
 -10   0   3        6.70        4.63      1.16 o 
  -9   0   3       48.36       47.55      3.24 o 
  -8   0   3       98.12       94.74      3.23 o 
  -7   0   3        5.12        4.30      0.79 o 
  -6   0   3      151.61      148.02      2.36 o 
  -5   0   3       19.01       16.88      0.62 o 
  -4   0   3      985.78     1013.78     10.16 o 
  -3   0   3      369.92      410.95      5.87 o 
  -1   0   3      280.85      296.58      4.30 o 
   0   0   3     1511.49     1505.65     15.93 o 
   1   0   3      366.20      357.89      4.22 o 
   2   0   3      380.59      376.48      5.39 o 
   3   0   3      322.55      314.05      4.31 o 
   4   0   3      748.05      747.94      9.72 o 
   6   0   3       51.22       59.28      1.71 o 
   7   0   3      427.54      427.83      6.41 o 
   8   0   3       36.60       37.30      2.26 o 
   9   0   3        0.07        0.54      0.58 o 
  10   0   3       40.53       43.89      2.85 o 
 -10   1   3       11.29       12.11      2.15 o 
  -9   1   3       36.42       37.24      2.05 o 
  -8   1   3      222.47      209.98      4.77 o 
  -7   1   3       47.30       45.08      1.85 o 
  -6   1   3     1246.88     1237.07     18.47 o 
  -5   1   3        6.02        6.10      0.46 o 
  -4   1   3      879.70      927.62     10.03 o 
  -3   1   3      104.65      105.85      1.44 o 
  -1   1   3      226.39      213.39      3.48 o 
   0   1   3     8747.24     8648.65    144.84 o 
   1   1   3     1805.31     1843.31     17.64 o 
   2   1   3     1206.85     1216.71     10.96 o 
   3   1   3        5.40        5.50      0.43 o 
   4   1   3     2165.38     2284.83     26.19 o 
   5   1   3        8.36       10.52      0.73 o 
   6   1   3      599.87      617.95     13.24 o 
   7   1   3      668.01      634.02      8.87 o 
   8   1   3        0.22        0.26      0.60 o 
   9   1   3       15.12       11.81      1.20 o 
  10   1   3       35.29       36.45      1.95 o 
 -10   2   3       30.18       35.30      4.36 o 
  -9   2   3       27.19       27.56      1.76 o 
  -8   2   3      100.20       90.12      2.70 o 
  -7   2   3       28.47       27.89      1.79 o 
  -6   2   3       87.71       95.77      1.86 o 
  -5   2   3       47.76       53.44      2.51 o 
  -4   2   3        5.44        6.14      0.87 o 
  -3   2   3       25.55       32.97      1.46 o 
  -2   2   3      404.61      426.31      5.23 o 
   0   2   3      966.74      970.03     11.69 o 
   1   2   3      375.51      371.88      4.54 o 
   2   2   3      115.98      130.00      2.10 o 
   3   2   3       16.56       18.18      0.80 o 
   4   2   3      224.34      241.76      3.00 o 
   5   2   3      197.07      192.08      2.99 o 
   6   2   3      121.41      112.20      5.23 o 
   7   2   3      126.23      116.87      2.76 o 
   8   2   3        0.36       -0.29      0.55 o 
   9   2   3       23.69       21.60      1.66 o 
  10   2   3       35.30       37.89      2.15 o 
  11   2   3        6.14        6.30      1.72 o 
  -9   3   3        0.19        1.15      0.95 o 
  -8   3   3        4.11        3.47      1.57 o 
  -7   3   3      142.39      143.78      5.64 o 
  -6   3   3       23.30       24.42      2.08 o 
  -5   3   3       83.63       75.32      2.70 o 
  -4   3   3       64.20       72.49      2.44 o 
  -3   3   3      371.83      399.35      7.15 o 
  -2   3   3       21.02       27.49      0.71 o 
  -1   3   3        4.55        4.77      0.60 o 
   0   3   3      580.32      572.41      6.41 o 
   1   3   3      452.11      469.10      5.62 o 
   2   3   3        0.27        2.20      0.50 o 
   3   3   3      995.70     1067.09      9.88 o 
   4   3   3      209.59      203.77      2.54 o 
   5   3   3       16.33       19.18      0.92 o 
   6   3   3       41.10       44.00      1.60 o 
   7   3   3       78.52       75.88      4.06 o 
   8   3   3        0.17        0.75      0.67 o 
   9   3   3       36.52       31.34      2.05 o 
  10   3   3       88.54      100.64      3.91 o 
  11   3   3       39.40       42.25      3.41 o 
  -9   4   3       18.78       21.42      5.57 o 
  -8   4   3        1.20        1.42      1.88 o 
  -7   4   3        0.51        0.02      1.09 o 
  -6   4   3        0.01        0.75      0.75 o 
  -5   4   3        6.69        6.70      1.15 o 
  -4   4   3       14.78       18.03      1.49 o 
  -3   4   3        3.22        2.71      0.31 o 
  -2   4   3       99.58      110.09      1.98 o 
  -1   4   3       51.02       46.40      1.25 o 
   0   4   3      249.27      283.75      3.64 o 
   1   4   3     1354.78     1439.23     12.96 o 
   2   4   3      141.59      164.17      2.54 o 
   3   4   3      128.13      132.85      2.11 o 
   4   4   3      203.99      240.66      2.99 o 
   5   4   3      107.01      104.81      1.74 o 
   6   4   3        5.73        7.12      0.87 o 
   7   4   3       36.83       34.48      1.73 o 
   8   4   3      113.12      104.94      3.26 o 
   9   4   3       24.14       25.35      1.96 o 
  10   4   3       18.20       23.43      3.51 o 
  11   4   3        1.65        0.08      1.18 o 
  -7   5   3       71.75       60.85      3.97 o 
  -6   5   3        7.62        7.17      1.79 o 
  -5   5   3       55.95       52.18      2.54 o 
  -4   5   3      131.66      122.25      1.96 o 
  -3   5   3        0.66        1.14      0.75 o 
  -2   5   3      238.16      236.51      3.20 o 
  -1   5   3      193.95      222.32      3.99 o 
   0   5   3      382.12      424.67      4.80 o 
   1   5   3       49.45       52.95      1.17 o 
   2   5   3       18.63       27.79      0.87 o 
   3   5   3       38.00       44.78      1.08 o 
   4   5   3        6.75        5.62      0.54 o 
   5   5   3      190.04      204.83      3.01 o 
   6   5   3      103.90      105.57      2.38 o 
   7   5   3       72.39       65.48      3.02 o 
   8   5   3       62.06       57.69      3.03 o 
   9   5   3      132.19      136.47      4.08 o 
  10   5   3        0.07       -0.76      0.88 o 
  -7   6   3       21.52       21.12      2.84 o 
  -6   6   3        0.70        1.07      1.36 o 
  -5   6   3      417.14      397.79      8.01 o 
  -4   6   3        0.08       -0.07      0.60 o 
  -3   6   3      397.35      369.38      7.66 o 
  -2   6   3       50.82       52.93      1.33 o 
  -1   6   3        0.01       -0.09      0.25 o 
   0   6   3        2.93        2.34      0.54 o 
   1   6   3       70.81       76.01      1.88 o 
   2   6   3       25.83       20.60      0.88 o 
   3   6   3      134.08      127.49      2.09 o 
   4   6   3       66.48       58.99      1.90 o 
   5   6   3      338.82      342.25      4.21 o 
   6   6   3      134.29      121.12      2.30 o 
   7   6   3        2.21        1.32      0.76 o 
   8   6   3       70.22       71.19      2.49 o 
   9   6   3      113.41      108.72      3.74 o 
  10   6   3      177.59      174.67      4.42 o 
  -7   7   3        1.54        1.54      1.68 o 
  -6   7   3        0.00       -0.03      0.74 o 
  -5   7   3        0.13        0.88      0.76 o 
  -4   7   3      286.87      269.72     10.47 o 
  -3   7   3        3.20        1.21      1.27 o 
  -2   7   3      139.90      136.06      3.13 o 
  -1   7   3      135.68      122.87      5.78 o 
   0   7   3       70.73       58.79      2.12 o 
   1   7   3        4.69        2.56      0.79 o 
   2   7   3        8.19        2.69      0.75 o 
   3   7   3        2.22        2.26      0.59 o 
   4   7   3      105.37      106.12      2.06 o 
   5   7   3        0.72        1.11      0.68 o 
   6   7   3        6.84        9.38      1.15 o 
   7   7   3      100.12      109.89      4.70 o 
   8   7   3       79.37       80.87      3.22 o 
   9   7   3       19.79       19.33      1.73 o 
  10   7   3       45.02       51.54      2.79 o 
  -6   8   3        0.02       -0.71      0.87 o 
  -5   8   3      106.12      109.34      3.85 o 
  -4   8   3       93.22       87.14      3.39 o 
  -3   8   3      208.51      198.17      5.54 o 
  -2   8   3       19.80       15.41      1.27 o 
  -1   8   3      105.79       95.65      2.84 o 
   0   8   3      169.35      163.45      6.03 o 
   1   8   3      217.48      192.36      3.86 o 
   2   8   3       91.38       85.04      2.52 o 
   3   8   3        2.51        5.71      0.85 o 
   4   8   3       83.70       74.98      2.14 o 
   5   8   3       13.58       15.15      1.64 o 
   6   8   3       93.38       95.39      3.91 o 
   7   8   3       18.03       19.02      1.89 o 
   8   8   3      268.04      271.91      9.64 o 
   9   8   3       20.96       21.21      2.43 o 
  10   8   3       33.90       33.09      2.86 o 
  -5   9   3      176.41      191.25      6.85 o 
  -4   9   3        0.00        1.69      1.10 o 
  -3   9   3      152.43      145.27      4.94 o 
  -2   9   3       18.53       17.93      2.17 o 
  -1   9   3      362.15      348.71      6.74 o 
   0   9   3       21.35       18.73      1.61 o 
   1   9   3       12.69       10.78      1.17 o 
   2   9   3       53.36       46.50      2.23 o 
   3   9   3        7.18        7.81      1.16 o 
   4   9   3       34.87       26.05      1.69 o 
   5   9   3        0.03        0.54      1.09 o 
   6   9   3        1.25        3.16      1.67 o 
   7   9   3        0.40        1.59      1.47 o 
   8   9   3        5.79        5.81      3.22 o 
   9   9   3        7.09        2.42      3.10 o 
  -4  10   3        0.03        0.07      2.54 o 
  -3  10   3        2.73        2.16      1.64 o 
  -2  10   3       20.15       23.76      1.76 o 
  -1  10   3      150.14      157.93      4.24 o 
   0  10   3       83.93       72.41      2.87 o 
   1  10   3        0.60        2.44      0.97 o 
   2  10   3        1.64        0.77      0.83 o 
   3  10   3        8.94        5.42      1.14 o 
   4  10   3        1.82        1.11      1.15 o 
   5  10   3       99.71      100.77      4.14 o 
   6  10   3        0.04       -1.75      1.57 o 
   7  10   3       27.79       22.31      4.83 o 
   8  10   3       15.76       11.57      3.79 o 
  -3  11   3       48.02       57.21      3.68 o 
  -2  11   3       18.47       20.74      1.75 o 
  -1  11   3        3.39        1.71      1.05 o 
   0  11   3       85.54      100.68      3.60 o 
   1  11   3        5.36        5.48      1.71 o 
   2  11   3       23.29       19.39      1.74 o 
   3  11   3        3.21        2.82      1.38 o 
   4  11   3       48.26       52.22      3.20 o 
   5  11   3      257.23      250.45     10.72 o 
   6  11   3        1.79        0.15      2.42 o 
   7  11   3      269.00      296.99      8.07 o 
  -1  12   3      172.54      201.26      7.12 o 
   0  12   3        0.23        1.40      1.22 o 
   1  12   3       12.28       13.90      2.47 o 
   2  12   3        0.78        0.50      1.10 o 
   3  12   3       56.20       64.27      3.19 o 
   4  12   3        0.99        2.76      1.53 o 
   5  12   3      160.13      165.17      8.96 o 
   6  12   3       86.22       81.41      6.29 o 
  -3 -12   4       51.76       48.44      5.38 o 
  -2 -12   4      204.54      216.70      7.43 o 
  -1 -12   4        4.67        5.34      1.47 o 
  -6 -11   4        2.40        3.12      2.11 o 
  -5 -11   4       12.27       11.93      3.29 o 
  -4 -11   4       68.67       80.88      6.07 o 
  -3 -11   4       20.81       29.84      3.18 o 
  -2 -11   4      131.24      151.90      5.61 o 
  -1 -11   4       15.64       17.33      1.56 o 
   0 -11   4       80.92       86.87      3.23 o 
   1 -11   4        8.43       12.02      2.17 o 
   2 -11   4       41.86       48.84      3.39 o 
  -7 -10   4       18.88       24.43      4.70 o 
  -6 -10   4      156.21      182.82      5.98 o 
  -5 -10   4       24.01       25.84      2.77 o 
  -4 -10   4       34.60       30.81      4.09 o 
  -3 -10   4       25.31       21.64      2.61 o 
  -2 -10   4       17.27       16.50      1.45 o 
  -1 -10   4       17.23       12.41      1.42 o 
   0 -10   4        2.55        1.97      0.95 o 
   1 -10   4      186.48      196.90      4.69 o 
   2 -10   4        0.32       -0.43      0.84 o 
   3 -10   4        7.86        6.65      1.20 o 
   4 -10   4       13.17        9.42      1.15 o 
  -8  -9   4        0.76        2.45      3.44 o 
  -7  -9   4        8.49       10.59      3.77 o 
  -6  -9   4        0.02        0.23      1.54 o 
  -5  -9   4       67.40       73.47      3.67 o 
  -4  -9   4        0.19       -0.75      1.48 o 
  -3  -9   4       41.19       46.38      3.38 o 
  -2  -9   4       84.30       79.41      2.56 o 
  -1  -9   4       18.55       23.42      1.56 o 
   0  -9   4       13.22       10.57      1.16 o 
   1  -9   4       94.55       90.35      3.56 o 
   2  -9   4       41.17       36.78      2.12 o 
   3  -9   4       38.84       40.50      2.12 o 
   4  -9   4        0.69        1.21      0.83 o 
   5  -9   4       13.35       13.78      1.87 o 
  -9  -8   4      154.30      132.55      5.91 o 
  -8  -8   4        8.93       12.35      3.12 o 
  -7  -8   4        8.21        7.45      2.52 o 
  -6  -8   4      117.80      121.52      5.31 o 
  -5  -8   4        6.44        4.80      1.65 o 
  -4  -8   4      151.35      149.90      6.74 o 
  -3  -8   4       10.42       11.92      1.15 o 
  -2  -8   4       10.14       13.01      1.16 o 
  -1  -8   4      687.59      626.96     10.10 o 
   0  -8   4       46.55       39.98      1.84 o 
   1  -8   4      110.03       92.40      3.04 o 
   2  -8   4       13.85       15.27      1.37 o 
   3  -8   4        0.88        1.13      0.75 o 
   4  -8   4        7.56        6.32      0.96 o 
   5  -8   4      104.04      109.08      6.08 o 
   6  -8   4       69.14       76.15      3.56 o 
  -9  -7   4        0.45       -1.10      0.94 o 
  -8  -7   4       65.64       64.89      2.39 o 
  -7  -7   4       25.17       25.11      2.52 o 
  -6  -7   4       19.37       16.96      1.57 o 
  -5  -7   4      176.45      177.03      4.36 o 
  -4  -7   4       17.80       23.30      1.61 o 
  -3  -7   4      580.89      561.83      6.68 o 
  -2  -7   4      205.38      169.85      2.90 o 
  -1  -7   4      366.88      320.01      4.91 o 
   0  -7   4      473.01      463.75      6.43 o 
   1  -7   4      580.71      527.99      8.02 o 
   2  -7   4      261.44      243.69      5.21 o 
   3  -7   4      274.59      249.71      4.74 o 
   4  -7   4      196.05      193.84      6.03 o 
   5  -7   4       97.53       96.50      3.52 o 
   6  -7   4        3.11        3.32      1.52 o 
   7  -7   4       52.03       44.20      3.01 o 
 -10  -6   4      225.99      233.68      5.46 o 
  -9  -6   4       34.98       39.78      2.60 o 
  -8  -6   4      400.28      381.63      6.17 o 
  -7  -6   4       19.72       17.42      1.37 o 
  -6  -6   4      163.12      161.09      3.29 o 
  -5  -6   4        5.03        6.20      0.80 o 
  -4  -6   4      108.50      108.42      2.05 o 
  -3  -6   4       64.22       69.13      1.78 o 
  -2  -6   4      455.78      455.00      5.11 o 
  -1  -6   4       32.12       33.85      1.29 o 
   0  -6   4      576.64      578.74      7.96 o 
   1  -6   4        3.43        2.89      0.65 o 
   2  -6   4     1272.61     1221.28     15.68 o 
   3  -6   4      201.20      194.35      3.85 o 
   4  -6   4       13.38       11.99      1.46 o 
   5  -6   4      223.04      209.78      5.16 o 
   6  -6   4        1.66       -0.14      0.82 o 
   7  -6   4        6.70        6.83      1.53 o 
   8  -6   4       94.15      106.21      8.62 o 
 -10  -5   4        0.09        0.00      0.91 o 
  -9  -5   4       36.34       31.22      2.06 o 
  -8  -5   4      195.22      188.80      4.29 o 
  -7  -5   4       79.78       84.55      2.36 o 
  -6  -5   4       61.73       59.62      1.91 o 
  -5  -5   4       47.58       50.34      1.39 o 
  -4  -5   4      157.42      156.90      2.43 o 
  -3  -5   4       95.98      108.25      1.98 o 
  -2  -5   4      134.07      122.45      2.01 o 
  -1  -5   4      164.11      154.77      2.15 o 
   0  -5   4       27.09       23.36      0.95 o 
   1  -5   4      430.46      402.86      4.86 o 
   2  -5   4       10.20       10.62      0.95 o 
   3  -5   4       30.12       23.98      1.33 o 
   4  -5   4      475.77      444.32      6.71 o 
   5  -5   4      186.99      180.99      3.98 o 
   6  -5   4       37.91       33.41      2.18 o 
   7  -5   4        2.70        2.51      1.81 o 
   8  -5   4        9.76       13.96      4.73 o 
 -10  -4   4       55.48       62.56      2.59 o 
  -9  -4   4        6.62        6.07      1.05 o 
  -8  -4   4        0.31        0.96      0.68 o 
  -7  -4   4       98.07       89.13      2.59 o 
  -6  -4   4      120.88      132.30      2.77 o 
  -5  -4   4        0.12        0.59      0.50 o 
  -4  -4   4       76.72       95.30      1.71 o 
  -3  -4   4       59.00       55.01      1.16 o 
  -2  -4   4       14.81       12.32      0.73 o 
  -1  -4   4       19.28       17.08      0.74 o 
   0  -4   4       15.28       14.35      0.73 o 
   1  -4   4      323.11      363.81      3.76 o 
   2  -4   4      183.72      164.39      3.49 o 
   4  -4   4       12.31       11.18      1.18 o 
   5  -4   4        0.19       -0.52      0.42 o 
   6  -4   4        2.99        4.22      0.94 o 
   7  -4   4       33.82       40.10      2.51 o 
   8  -4   4        1.94        2.61      1.08 o 
   9  -4   4       23.92       23.48      2.60 o 
 -10  -3   4        0.03        0.46      0.94 o 
  -9  -3   4        3.13        4.26      0.91 o 
  -8  -3   4       23.93       24.24      1.93 o 
  -7  -3   4       82.67       64.21      2.63 o 
  -6  -3   4      135.48      120.07      2.90 o 
  -5  -3   4       23.58       25.53      1.22 o 
  -4  -3   4      436.86      454.28      5.93 o 
  -3  -3   4      498.74      549.36      5.18 o 
  -2  -3   4       36.56       40.19      0.99 o 
  -1  -3   4      427.71      442.68      5.49 o 
   0  -3   4      805.20      877.65      7.75 o 
   1  -3   4       74.96       77.07      1.26 o 
   2  -3   4      206.75      222.30      4.98 o 
   3  -3   4      248.90      247.87      4.24 o 
   4  -3   4       97.34       91.26      1.94 o 
   5  -3   4        7.02        9.92      0.69 o 
   6  -3   4      304.34      288.18      6.70 o 
   7  -3   4       65.00       67.93      2.68 o 
   8  -3   4        6.30        5.60      1.11 o 
   9  -3   4       92.91       92.10      3.75 o 
 -10  -2   4        0.00        1.51      0.76 o 
  -9  -2   4       55.16       60.15      2.18 o 
  -8  -2   4        4.89        4.26      0.80 o 
  -7  -2   4        6.97       11.62      1.04 o 
  -6  -2   4        4.53        5.99      0.88 o 
  -5  -2   4      473.82      485.63      8.11 o 
  -4  -2   4      262.25      276.87      3.28 o 
  -3  -2   4        7.10        8.40      0.49 o 
  -2  -2   4        0.04       -0.11      0.28 o 
  -1  -2   4       14.93       19.20      0.77 o 
   0  -2   4      110.73      125.42      2.14 o 
   1  -2   4       87.76      104.19      1.43 o 
   2  -2   4       71.34       73.74      1.44 o 
   3  -2   4      630.10      706.36     12.67 o 
   4  -2   4      227.62      256.27      5.00 o 
   5  -2   4       11.69        8.92      0.66 o 
   6  -2   4        0.14       -0.27      0.45 o 
   7  -2   4       37.96       43.78      1.50 o 
   8  -2   4        0.03        0.30      0.76 o 
   9  -2   4       41.47       48.45      3.29 o 
  10  -2   4      163.66      177.92      5.81 o 
 -10  -1   4       33.03       42.55      2.53 o 
  -9  -1   4        8.33       10.03      1.38 o 
  -8  -1   4        2.98        3.15      0.70 o 
  -7  -1   4      218.39      214.42      3.97 o 
  -6  -1   4       30.13       28.64      1.27 o 
  -4  -1   4        4.43        5.12      0.51 o 
  -3  -1   4       65.11       72.10      1.19 o 
  -2  -1   4       57.99       60.25      1.06 o 
  -1  -1   4      209.91      218.14      2.99 o 
   0  -1   4     1315.15     1325.05     12.98 o 
   1  -1   4     1785.19     1809.72     19.03 o 
   2  -1   4       90.77       93.03      1.94 o 
   3  -1   4      972.75     1036.84     11.42 o 
   4  -1   4        2.78        0.76      0.50 o 
   6  -1   4      103.04      103.03      2.38 o 
   7  -1   4       19.45       21.51      1.25 o 
   8  -1   4       57.13       56.07      1.78 o 
   9  -1   4        1.59        2.10      1.05 o 
  10  -1   4        0.16       -0.35      1.03 o 
 -10   0   4       57.48       51.94      2.71 o 
  -9   0   4       43.85       48.36      2.57 o 
  -8   0   4       18.84       17.04      1.49 o 
  -7   0   4      257.73      256.13      3.87 o 
  -6   0   4     1116.20     1124.33     15.70 o 
  -5   0   4      104.89      119.87      2.59 o 
  -4   0   4      405.48      455.60      5.02 o 
  -3   0   4      152.92       84.73      3.18 o 
  -2   0   4       66.41       70.31      1.25 o 
  -1   0   4       53.64       49.88      1.31 o 
   0   0   4     1535.84     1492.55     33.92 o 
   1   0   4     2557.32     2525.18     45.24 o 
   2   0   4       39.83       32.94      0.76 o 
   3   0   4       45.64       39.72      1.10 o 
   4   0   4      157.87      158.73      2.56 o 
   5   0   4       27.71       30.60      1.73 o 
   6   0   4       12.46       10.68      0.91 o 
   7   0   4       16.66       17.21      1.19 o 
   8   0   4       22.19       20.61      1.78 o 
   9   0   4        0.04       -0.15      0.64 o 
  10   0   4        7.23        7.77      1.54 o 
 -10   1   4      112.14      114.86      3.80 o 
  -9   1   4        6.40        3.96      1.76 o 
  -8   1   4      571.89      538.27      9.65 o 
  -7   1   4       12.40       11.02      2.22 o 
  -6   1   4       66.34       77.61      2.34 o 
  -5   1   4      223.70      230.67      3.22 o 
  -4   1   4      601.25      618.05      7.08 o 
  -3   1   4      138.26      145.36      1.96 o 
  -2   1   4       47.54       54.12      2.06 o 
  -1   1   4      804.89      835.66      8.27 o 
   0   1   4     2928.46     2961.91     28.04 o 
   1   1   4      758.64      811.11      8.97 o 
   2   1   4     2259.13     2299.24     23.80 o 
   3   1   4        8.42        8.20      0.59 o 
   4   1   4       45.86       47.35      1.80 o 
   5   1   4      288.09      275.31      4.86 o 
   6   1   4        0.00       -0.21      0.56 o 
   7   1   4        0.03       -0.72      0.61 o 
   8   1   4       53.06       55.10      3.49 o 
   9   1   4       26.95       25.64      1.74 o 
  10   1   4        9.39        7.68      1.15 o 
  -9   2   4       13.81       16.41      1.48 o 
  -8   2   4      292.50      267.08      7.31 o 
  -7   2   4      132.73      128.11      3.20 o 
  -6   2   4     1025.95     1035.60     17.02 o 
  -5   2   4        9.35        9.97      0.57 o 
  -4   2   4       26.34       22.77      0.72 o 
  -3   2   4      297.73      303.71      3.87 o 
  -2   2   4      261.29      282.60      3.50 o 
  -1   2   4       64.63       67.94      4.79 o 
   0   2   4     1579.92     1677.19     15.91 o 
   1   2   4     2462.42     2431.97     44.36 o 
   2   2   4       79.92       87.65      1.72 o 
   3   2   4      467.57      480.45      4.89 o 
   4   2   4        3.34        4.41      0.50 o 
   5   2   4      232.64      248.53      4.01 o 
   6   2   4       53.82       57.98      3.14 o 
   7   2   4      296.07      279.72      4.92 o 
   8   2   4        4.15        3.51      0.86 o 
   9   2   4        0.67        0.41      0.74 o 
  10   2   4       45.30       46.11      2.32 o 
  -9   3   4       26.02       30.25      1.76 o 
  -8   3   4        4.44        3.82      0.77 o 
  -7   3   4        1.04        1.06      0.54 o 
  -6   3   4       36.80       36.96      2.23 o 
  -5   3   4       13.67        8.46      1.18 o 
  -4   3   4       10.39       10.22      0.62 o 
  -3   3   4      134.15      165.58      2.38 o 
  -2   3   4       14.46       26.31      0.78 o 
  -1   3   4      251.80      264.65      7.28 o 
   0   3   4        3.69        5.59      0.56 o 
   1   3   4      917.58      989.49      9.15 o 
   2   3   4       45.73       60.59      1.54 o 
   3   3   4      301.84      326.75      3.65 o 
   4   3   4     1174.75     1267.78     11.73 o 
   5   3   4       12.91       13.14      1.45 o 
   6   3   4      155.73      164.36      2.99 o 
   7   3   4       52.95       49.75      1.89 o 
   8   3   4       51.49       53.57      2.27 o 
   9   3   4       17.12       15.44      1.53 o 
  10   3   4       32.24       31.18      2.21 o 
  -9   4   4        0.94        2.50      2.19 o 
  -8   4   4        1.95        3.65      1.80 o 
  -7   4   4       93.31       98.65      4.72 o 
  -6   4   4       28.37       30.52      2.26 o 
  -5   4   4        4.36        3.84      1.34 o 
  -4   4   4       37.20       37.83      1.24 o 
  -3   4   4      191.33      212.11      3.30 o 
  -2   4   4      297.50      290.32      3.73 o 
  -1   4   4     1173.39     1211.64     23.34 o 
   0   4   4       45.97       49.69      1.14 o 
   1   4   4      549.17      597.81      6.46 o 
   2   4   4       76.27       84.80      1.51 o 
   3   4   4       72.99       85.76      1.72 o 
   4   4   4      110.70      109.81      1.89 o 
   5   4   4       67.16       70.18      1.56 o 
   6   4   4      355.56      372.49      5.32 o 
   7   4   4        0.88        0.11      0.59 o 
   8   4   4       44.97       44.52      2.21 o 
   9   4   4        0.00        1.12      0.83 o 
  10   4   4       40.81       40.41      3.16 o 
  -7   5   4       13.13       12.58      2.18 o 
  -6   5   4       17.76       19.97      1.93 o 
  -5   5   4      223.88      208.21      3.72 o 
  -4   5   4       25.28       25.89      1.54 o 
  -3   5   4      195.39      217.29      4.29 o 
  -2   5   4      195.00      195.87      2.86 o 
   0   5   4      501.54      505.61      8.29 o 
   1   5   4      277.17      281.81      3.65 o 
   2   5   4      212.59      210.73      2.74 o 
   3   5   4        0.33       -0.06      0.40 o 
   4   5   4      313.40      309.02      3.51 o 
   5   5   4      141.73      157.42      2.63 o 
   6   5   4       73.03       78.50      2.10 o 
   7   5   4      121.75      122.76      3.09 o 
   8   5   4      133.27      127.68      3.31 o 
   9   5   4      129.26      122.93      3.88 o 
  10   5   4        0.48        0.02      0.96 o 
  -6   6   4      111.66       95.96      6.75 o 
  -5   6   4       79.69       81.22      2.68 o 
  -4   6   4      110.27      106.02      3.17 o 
  -3   6   4       28.91       21.36      1.43 o 
  -2   6   4       16.69       17.11      0.89 o 
  -1   6   4        4.32        5.75      2.08 o 
   0   6   4        9.99       11.95      0.99 o 
   1   6   4      125.88      134.73      2.61 o 
   2   6   4        6.17        6.91      0.59 o 
   3   6   4       12.17        6.49      0.61 o 
   4   6   4      372.89      368.42      4.47 o 
   5   6   4      782.42      799.33      8.85 o 
   6   6   4      131.42      131.66      2.46 o 
   7   6   4      769.10      757.41     10.85 o 
   8   6   4      253.75      248.42      5.02 o 
   9   6   4      112.19      112.86      3.35 o 
  10   6   4       12.64       11.29      1.51 o 
  -7   7   4       17.57       16.37      1.40 o 
  -6   7   4       29.26       37.68      2.08 o 
  -5   7   4        0.18        0.50      0.79 o 
  -4   7   4        7.94        9.08      1.59 o 
  -3   7   4       30.60       29.44      1.95 o 
  -2   7   4      307.79      295.45      5.40 o 
  -1   7   4       26.06       28.09      1.63 o 
   0   7   4       43.65       37.19      1.79 o 
   1   7   4       92.11      107.13      2.64 o 
   2   7   4       11.71       14.58      1.04 o 
   3   7   4        7.97        7.24      0.82 o 
   4   7   4      332.11      310.61      4.34 o 
   5   7   4      418.19      439.80      6.24 o 
   6   7   4      325.12      309.94      5.09 o 
   7   7   4       52.67       48.39      3.17 o 
   8   7   4       51.71       55.03      3.89 o 
   9   7   4        9.82        6.32      1.26 o 
  10   7   4       11.39       12.28      1.58 o 
  -6   8   4      154.16      169.59      5.73 o 
  -5   8   4       38.34       39.69      4.18 o 
  -4   8   4        1.83        0.91      0.97 o 
  -3   8   4       58.44       60.09      3.00 o 
  -2   8   4       29.92       26.53      1.62 o 
  -1   8   4       15.62       14.71      1.38 o 
   0   8   4      267.72      250.05      5.27 o 
   1   8   4      132.86      117.15      2.95 o 
   2   8   4      123.02      114.41      2.94 o 
   3   8   4       15.04       10.91      1.25 o 
   4   8   4      365.34      379.46      6.65 o 
   5   8   4      312.25      312.75      6.39 o 
   6   8   4        0.47        0.83      1.04 o 
   7   8   4       14.42       18.49      2.41 o 
   8   8   4       31.64       32.58      2.53 o 
   9   8   4       19.72       19.63      2.20 o 
  -5   9   4       15.36        9.60      1.71 o 
  -4   9   4        8.21        6.73      1.53 o 
  -3   9   4      134.69      121.90      6.57 o 
  -2   9   4      374.61      352.50      8.00 o 
  -1   9   4       69.54       61.86      4.95 o 
   0   9   4        0.71        0.98      1.05 o 
   1   9   4      110.02       95.97      3.62 o 
   2   9   4      119.32      104.48      2.99 o 
   3   9   4      340.52      328.32      5.94 o 
   4   9   4        2.43        2.97      0.98 o 
   5   9   4        3.92        3.72      1.26 o 
   6   9   4      172.01      168.45      5.44 o 
   7   9   4        5.65        4.56      1.68 o 
   8   9   4        0.31       -4.26      2.31 o 
   9   9   4        0.64       -1.17      2.70 o 
  -4  10   4        0.32        0.89      1.21 o 
  -3  10   4       92.26       97.00      4.29 o 
  -2  10   4       17.56       19.05      1.92 o 
  -1  10   4        0.13       -0.29      0.77 o 
   0  10   4        1.06        1.16      1.42 o 
   1  10   4        0.00        1.08      0.91 o 
   2  10   4        0.09        1.11      0.87 o 
   3  10   4       87.61       92.69      3.78 o 
   4  10   4        0.06        0.72      1.14 o 
   5  10   4      192.81      197.05      6.50 o 
   6  10   4       35.16       40.06      3.17 o 
   7  10   4        6.80        9.30      2.11 o 
   8  10   4       21.35       24.74      4.49 o 
  -3  11   4      229.65      247.49     10.41 o 
  -2  11   4       17.82       20.94      1.76 o 
  -1  11   4       20.18       18.07      2.32 o 
   0  11   4        2.85        2.72      1.68 o 
   1  11   4       31.33       32.20      3.75 o 
   2  11   4        0.14       -0.63      1.24 o 
   3  11   4       23.77       21.65      1.88 o 
   4  11   4        1.08        0.03      1.26 o 
   5  11   4        3.55        3.83      2.78 o 
   6  11   4       15.22       14.62      3.52 o 
   7  11   4       58.92       61.47      3.78 o 
   0  12   4       25.87       26.40      2.98 o 
   1  12   4       17.86       18.76      2.37 o 
   2  12   4       11.68       10.12      1.58 o 
   3  12   4      138.55      164.78      6.28 o 
   4  12   4        8.39        6.88      1.77 o 
   5  12   4       62.31       77.42      6.41 o 
  -5 -11   5       38.83       38.05      4.74 o 
  -4 -11   5        5.35        1.38      2.56 o 
  -3 -11   5       24.87       22.48      2.91 o 
  -2 -11   5      218.03      244.87      7.83 o 
  -1 -11   5        0.54        1.82      1.21 o 
   0 -11   5       16.23       16.39      1.79 o 
   1 -11   5       11.96       13.31      1.65 o 
  -7 -10   5        0.05        1.52      3.45 o 
  -6 -10   5       77.99       80.45      7.69 o 
  -5 -10   5      231.34      280.44      7.65 o 
  -4 -10   5      178.34      194.73      9.01 o 
  -3 -10   5      165.51      172.39      6.19 o 
  -2 -10   5       24.71       24.98      1.76 o 
  -1 -10   5       83.92       79.48      2.70 o 
   0 -10   5        0.41        0.80      0.91 o 
   1 -10   5       28.61       36.89      2.34 o 
   2 -10   5        0.15       -0.16      0.92 o 
   3 -10   5       47.55       52.00      2.59 o 
  -8  -9   5        6.61        4.18      3.68 o 
  -7  -9   5      108.81      103.85      7.37 o 
  -6  -9   5       23.00       28.96      2.67 o 
  -5  -9   5       10.07        9.65      2.05 o 
  -4  -9   5       36.14       32.69      3.07 o 
  -3  -9   5      182.29      180.34      6.03 o 
  -2  -9   5       46.80       49.59      2.22 o 
  -1  -9   5       44.23       53.12      2.19 o 
   0  -9   5       57.63       53.94      2.68 o 
   1  -9   5       33.85       35.11      3.31 o 
   2  -9   5        8.57        9.49      1.26 o 
   3  -9   5       40.91       35.20      2.40 o 
   4  -9   5       19.07       23.33      1.73 o 
   5  -9   5        5.06        2.30      1.25 o 
  -9  -8   5        0.06        0.47      1.98 o 
  -8  -8   5       45.13       54.89      4.21 o 
  -7  -8   5        9.51        5.91      2.02 o 
  -6  -8   5       16.53       17.05      3.73 o 
  -5  -8   5       38.99       41.20      3.01 o 
  -4  -8   5       15.67       16.81      2.20 o 
  -3  -8   5      148.87      133.89      4.59 o 
  -2  -8   5       14.72       25.62      1.55 o 
  -1  -8   5      264.78      273.14      4.69 o 
   0  -8   5      158.05      141.42      3.18 o 
   1  -8   5       88.37       93.75      3.62 o 
   2  -8   5       27.75       19.98      1.93 o 
   3  -8   5        1.09        0.10      0.70 o 
   4  -8   5      181.57      172.96      5.39 o 
   5  -8   5        1.11        1.70      1.11 o 
   6  -8   5       12.39       19.40      2.48 o 
  -9  -7   5       39.88       44.40      2.38 o 
  -8  -7   5       11.89       17.20      1.54 o 
  -7  -7   5       23.70       22.05      1.59 o 
  -6  -7   5       14.50       16.27      2.32 o 
  -5  -7   5       94.04       98.25      3.22 o 
  -4  -7   5       53.99       51.25      2.42 o 
  -3  -7   5      410.20      377.52      7.26 o 
  -2  -7   5       69.42       58.25      1.73 o 
  -1  -7   5      475.92      385.93      5.69 o 
   0  -7   5      715.12      701.59      8.97 o 
   1  -7   5       16.96       22.72      1.59 o 
   2  -7   5      323.20      306.80      8.05 o 
   3  -7   5       47.26       43.92      2.37 o 
   4  -7   5        9.23        7.26      1.00 o 
   5  -7   5       40.31       36.54      2.49 o 
   6  -7   5       43.38       45.51      3.42 o 
   7  -7   5        3.20        3.50      2.66 o 
  -9  -6   5        3.63        3.43      1.76 o 
  -8  -6   5        7.37        7.36      1.16 o 
  -7  -6   5       30.46       28.90      1.71 o 
  -6  -6   5       55.41       51.06      2.34 o 
  -5  -6   5      203.98      201.40      3.40 o 
  -4  -6   5     1243.30     1247.15     14.26 o 
  -3  -6   5       65.82       51.14      1.54 o 
  -2  -6   5      228.73      234.60      3.24 o 
  -1  -6   5       10.73       11.08      0.88 o 
   0  -6   5       40.72       31.75      1.49 o 
   1  -6   5        5.59        3.59      0.80 o 
   2  -6   5     1090.21     1016.94     13.53 o 
   3  -6   5      635.22      604.75      8.90 o 
   4  -6   5       11.53       12.34      2.39 o 
   5  -6   5      177.90      186.32      3.84 o 
   6  -6   5        2.16        0.65      1.48 o 
   7  -6   5       13.90       15.52      2.05 o 
 -10  -5   5      116.88      120.03      4.44 o 
  -9  -5   5       19.51       19.18      1.84 o 
  -8  -5   5       11.35        9.85      1.24 o 
  -7  -5   5       41.17       37.20      1.83 o 
  -6  -5   5       45.35       47.22      1.81 o 
  -5  -5   5       96.12       98.15      2.40 o 
  -4  -5   5      271.89      259.30      4.23 o 
  -3  -5   5      126.43      134.86      2.27 o 
  -2  -5   5      234.33      243.01      2.81 o 
  -1  -5   5       69.97       70.21      1.53 o 
   0  -5   5       37.65       48.46      1.42 o 
   1  -5   5      116.55       96.27      2.18 o 
   2  -5   5      128.39      120.67      2.46 o 
   3  -5   5       18.83       18.88      1.72 o 
   4  -5   5      148.60      150.56      3.27 o 
   5  -5   5       26.73       29.65      1.81 o 
   6  -5   5      168.59      159.90      5.13 o 
   7  -5   5       21.97       24.56      5.17 o 
   8  -5   5      150.33      163.19     12.23 o 
 -10  -4   5        3.27        3.90      1.08 o 
  -9  -4   5       16.92       12.38      1.35 o 
  -8  -4   5        1.65        1.09      0.74 o 
  -7  -4   5        3.81        2.48      0.77 o 
  -6  -4   5       23.24       22.38      1.35 o 
  -5  -4   5       81.46       76.91      2.64 o 
  -4  -4   5        2.39        1.55      0.50 o 
  -3  -4   5       77.84       86.17      1.63 o 
  -2  -4   5       84.35       78.14      1.55 o 
  -1  -4   5     1698.26     1858.39     16.72 o 
   0  -4   5        2.34        1.04      0.41 o 
   1  -4   5       70.98       83.92      1.73 o 
   2  -4   5      513.39      468.91      6.77 o 
   3  -4   5      407.11      354.69     22.70 o 
   4  -4   5       71.70       72.35      2.01 o 
   5  -4   5       35.50       35.93      2.78 o 
   6  -4   5       97.61       90.96      2.27 o 
   7  -4   5       42.43       35.25      2.67 o 
   8  -4   5       41.52       43.67      5.88 o 
   9  -4   5       47.57       54.36      3.28 o 
 -10  -3   5        0.73        1.21      0.81 o 
  -9  -3   5       27.20       25.86      1.99 o 
  -8  -3   5        0.17        0.13      0.62 o 
  -7  -3   5        2.50        2.24      0.71 o 
  -6  -3   5       36.46       43.63      2.02 o 
  -5  -3   5       78.09       88.54      2.17 o 
  -4  -3   5        6.38        7.17      0.75 o 
  -3  -3   5      641.74      712.21      6.98 o 
  -2  -3   5      152.59      140.92      2.04 o 
  -1  -3   5      370.97      423.59      4.94 o 
   0  -3   5        4.41        2.82      0.42 o 
   1  -3   5     1040.85     1110.24     14.74 o 
   2  -3   5        2.12        1.74      0.38 o 
   3  -3   5       32.29       28.70      2.42 o 
   4  -3   5       22.45       18.83      2.04 o 
   5  -3   5       46.89       42.36      1.55 o 
   6  -3   5       47.43       37.03      1.52 o 
   7  -3   5       63.50       74.32      3.65 o 
   8  -3   5       19.53       20.11      1.84 o 
   9  -3   5        4.55        4.34      1.20 o 
 -10  -2   5       21.35       23.23      1.59 o 
  -9  -2   5       47.11       43.78      2.04 o 
  -8  -2   5        4.61        2.71      1.39 o 
  -7  -2   5       16.98       12.69      1.14 o 
  -6  -2   5       91.77       83.44      2.28 o 
  -5  -2   5       66.66       63.60      1.88 o 
  -4  -2   5       61.43       62.66      1.61 o 
  -3  -2   5        0.14        0.20      0.31 o 
  -2  -2   5      322.76      330.29      3.60 o 
  -1  -2   5     1002.69      999.59     12.59 o 
   0  -2   5     1287.49     1312.13     12.75 o 
   1  -2   5       34.72       47.93      1.05 o 
   2  -2   5      255.05      279.80      3.23 o 
   3  -2   5      224.44      254.69      3.27 o 
   5  -2   5       15.50       21.04      1.29 o 
   6  -2   5        5.72        3.14      0.66 o 
   7  -2   5       79.89       76.31      2.15 o 
   8  -2   5      235.12      229.69      5.52 o 
   9  -2   5        2.24        2.93      1.17 o 
 -10  -1   5       49.40       48.72      2.73 o 
  -9  -1   5       73.24       80.88      2.30 o 
  -8  -1   5      106.84      104.89      2.67 o 
  -7  -1   5       14.13       13.29      1.06 o 
  -6  -1   5        5.58        5.60      0.74 o 
  -5  -1   5       60.13       21.00      3.18 o 
  -4  -1   5        0.05        0.36      0.28 o 
  -3  -1   5      406.21      448.37      4.35 o 
  -2  -1   5      115.47      112.79      1.64 o 
  -1  -1   5     1829.38     1846.02     16.40 o 
   0  -1   5      284.12      320.45      5.66 o 
   1  -1   5      171.86      191.50      2.38 o 
   2  -1   5     1062.25     1197.08     12.95 o 
   3  -1   5      310.14      331.62      3.79 o 
   4  -1   5       55.11       66.44      1.62 o 
   5  -1   5       31.15       22.21      5.09 o 
   6  -1   5      193.01      195.82      4.32 o 
   7  -1   5       37.69       41.28      1.67 o 
   8  -1   5        2.47        2.81      0.71 o 
   9  -1   5        2.35        1.83      1.04 o 
  10  -1   5        0.48        2.32      1.23 o 
 -10   0   5       14.09       13.94      1.71 o 
  -9   0   5        6.48        5.93      1.15 o 
  -8   0   5       34.15       31.96      1.94 o 
  -7   0   5       16.75       16.79      1.07 o 
  -6   0   5        4.12        4.31      0.64 o 
  -5   0   5        2.70        2.30      0.94 o 
  -4   0   5      100.87      107.25      2.96 o 
  -3   0   5      209.89      224.77      5.11 o 
  -2   0   5      157.58      173.03      2.23 o 
  -1   0   5       76.54       67.60      1.18 o 
   1   0   5       17.67       15.61      0.97 o 
   2   0   5      715.83      809.16      7.66 o 
   3   0   5      263.87      295.23      3.38 o 
   4   0   5      333.73      404.02      4.40 o 
   5   0   5      124.30      118.27      4.59 o 
   6   0   5        1.68        1.78      0.77 o 
   7   0   5       56.69       54.08      1.92 o 
   8   0   5        0.27        0.16      0.60 o 
   9   0   5        1.87        2.50      0.81 o 
  10   0   5       61.76       64.68      2.28 o 
 -10   1   5        4.42        3.90      1.34 o 
  -9   1   5       83.48       80.06      2.97 o 
  -8   1   5       24.52       21.02      1.63 o 
  -7   1   5       79.96       79.22      4.39 o 
  -6   1   5      552.51      553.56     10.76 o 
  -5   1   5       69.59       69.63      1.34 o 
  -4   1   5       28.50       24.57      0.90 o 
  -3   1   5       47.86       49.14      1.17 o 
  -2   1   5       26.74       23.99      0.89 o 
  -1   1   5      225.44      237.09      3.71 o 
   0   1   5     4596.53     4676.74     54.03 o 
   1   1   5      247.90      229.44      5.27 o 
   2   1   5     1460.69     1556.16     13.80 o 
   3   1   5        4.24        2.79      0.38 o 
   4   1   5       65.45       77.53      1.48 o 
   5   1   5        0.43        0.63      0.48 o 
   6   1   5        4.78        3.94      0.73 o 
   7   1   5      427.71      431.54      6.81 o 
   8   1   5       63.39       69.98      2.32 o 
   9   1   5       17.20       15.07      1.45 o 
  10   1   5       33.13       35.56      2.08 o 
  -9   2   5       25.33       22.98      1.79 o 
  -8   2   5      131.66      127.29      3.53 o 
  -7   2   5        8.84        8.15      1.00 o 
  -6   2   5      177.09      176.56      4.68 o 
  -5   2   5        1.61        2.15      0.52 o 
  -4   2   5       38.92       53.67      1.81 o 
  -3   2   5      229.75      226.30      3.06 o 
  -2   2   5        4.56        3.17      0.47 o 
  -1   2   5       78.25       97.26      1.75 o 
   0   2   5       68.60       64.42      1.12 o 
   1   2   5     2637.83     2784.42     29.10 o 
   2   2   5      552.40      570.24      6.94 o 
   3   2   5      644.94      667.06      6.60 o 
   4   2   5       41.98       43.83      2.91 o 
   5   2   5       49.45       56.03      2.09 o 
   6   2   5      215.30      210.90      3.54 o 
   7   2   5       19.88       19.56      2.32 o 
   8   2   5       36.66       41.60      2.17 o 
   9   2   5      279.39      293.73      7.95 o 
  10   2   5       56.02       58.25      2.62 o 
  -9   3   5      249.87      248.21      5.57 o 
  -8   3   5        2.96        3.72      0.85 o 
  -7   3   5       77.41       81.21      3.12 o 
  -6   3   5       50.57       45.80      1.73 o 
  -5   3   5       61.91       56.78      1.64 o 
  -4   3   5        0.23        0.52      0.46 o 
  -3   3   5        0.82        0.87      0.36 o 
  -2   3   5      378.81      432.45      5.26 o 
  -1   3   5      168.07      171.99      2.62 o 
   0   3   5      304.22      372.90      3.98 o 
   1   3   5        7.05        8.08      0.55 o 
   2   3   5      396.25      447.44      5.77 o 
   3   3   5      657.61      687.51      6.86 o 
   4   3   5       29.47       32.18      1.07 o 
   5   3   5        6.91       10.70      1.41 o 
   6   3   5        6.54        2.74      0.64 o 
   7   3   5      191.98      189.92      3.49 o 
   8   3   5        0.63        1.72      0.84 o 
   9   3   5       17.36       17.76      1.71 o 
  10   3   5        0.39        0.93      0.95 o 
  -9   4   5       15.14       21.31      1.58 o 
  -8   4   5        0.38       -0.24      1.04 o 
  -7   4   5       59.13       58.66      2.45 o 
  -6   4   5        0.05       -0.20      0.49 o 
  -5   4   5        7.99        9.18      0.92 o 
  -4   4   5       22.62       20.47      1.22 o 
  -3   4   5      186.99      205.34      2.72 o 
  -2   4   5      123.68      120.28      2.06 o 
  -1   4   5      417.34      436.22     11.15 o 
   0   4   5      119.58      135.83      1.98 o 
   1   4   5       70.68       77.81      1.40 o 
   2   4   5        0.57        0.53      0.39 o 
   3   4   5      657.73      682.38      6.39 o 
   4   4   5      200.91      205.91      2.82 o 
   5   4   5        2.17        3.81      1.05 o 
   6   4   5      166.19      163.13      5.05 o 
   7   4   5       44.47       41.94      1.93 o 
   8   4   5       36.26       42.80      3.74 o 
   9   4   5       20.30       21.00      1.94 o 
  10   4   5       16.00       22.00      2.04 o 
  -7   5   5       17.37       18.06      1.40 o 
  -6   5   5        1.49        0.78      0.61 o 
  -5   5   5      271.65      260.01      6.17 o 
  -4   5   5       11.95       15.02      1.30 o 
  -3   5   5       14.73       15.07      0.67 o 
  -2   5   5      241.30      261.41      3.31 o 
  -1   5   5       12.79       19.99      1.47 o 
   0   5   5      187.46      160.25      2.70 o 
   1   5   5       83.91       88.83      1.83 o 
   2   5   5      851.48      902.86      8.80 o 
   3   5   5      253.69      242.59      3.19 o 
   4   5   5      564.26      559.21     10.65 o 
   5   5   5       11.76       15.22      0.98 o 
   6   5   5      115.49      110.20      2.55 o 
   7   5   5       90.23       92.51      2.44 o 
   8   5   5       23.72       21.89      1.64 o 
   9   5   5        0.04       -0.61      0.79 o 
  10   5   5        4.10        4.72      1.26 o 
  -7   6   5       48.39       48.25      2.31 o 
  -6   6   5        8.05        6.25      1.02 o 
  -5   6   5        7.95        6.52      1.04 o 
  -4   6   5        0.16        0.05      0.65 o 
  -3   6   5        0.02        0.94      0.70 o 
  -2   6   5       14.48       13.04      1.00 o 
  -1   6   5       26.29       26.40      1.73 o 
   0   6   5       90.93       78.90      2.35 o 
   1   6   5        3.27        5.64      0.78 o 
   2   6   5      488.35      486.74      5.72 o 
   3   6   5      415.01      408.36      4.76 o 
   4   6   5       97.95      117.90      2.27 o 
   5   6   5      327.41      300.61      4.22 o 
   6   6   5       16.05       19.26      1.25 o 
   7   6   5      209.80      193.13      4.17 o 
   8   6   5        6.44        5.64      1.94 o 
   9   6   5      128.03      126.40      3.76 o 
  10   6   5       56.42       54.19      2.78 o 
  -7   7   5       52.69       64.37      2.98 o 
  -6   7   5        9.10        9.29      1.34 o 
  -5   7   5        9.38        8.98      1.30 o 
  -4   7   5        4.59        5.82      1.21 o 
  -3   7   5        2.77        3.11      0.99 o 
  -2   7   5       63.10       70.30      2.23 o 
  -1   7   5      681.68      649.01     10.34 o 
   0   7   5      245.20      255.42      5.23 o 
   1   7   5      538.40      539.27      6.45 o 
   2   7   5      506.85      458.10      5.74 o 
   3   7   5       75.80       84.88      2.04 o 
   4   7   5      389.08      349.66      4.44 o 
   5   7   5      356.36      331.34      5.15 o 
   6   7   5      140.70      135.87      2.98 o 
   7   7   5       90.73       79.55      3.18 o 
   8   7   5       12.01       11.33      1.68 o 
   9   7   5       13.02       10.73      1.67 o 
  10   7   5        2.24        0.96      1.13 o 
  -6   8   5        9.05       10.11      2.03 o 
  -5   8   5        0.22        0.32      1.01 o 
  -4   8   5       31.04       29.01      2.36 o 
  -3   8   5        2.53        0.97      1.02 o 
  -2   8   5      476.96      467.39      9.16 o 
  -1   8   5      218.04      211.06      5.16 o 
   0   8   5       26.51       22.94      1.70 o 
   1   8   5      379.89      387.35      6.29 o 
   2   8   5      123.79      112.75      3.80 o 
   3   8   5      210.31      219.85      5.05 o 
   4   8   5      111.23      108.47      2.98 o 
   5   8   5      202.87      219.73      5.18 o 
   6   8   5       69.50       72.03      2.49 o 
   7   8   5        6.29        4.26      1.77 o 
   8   8   5        0.00        1.15      1.18 o 
   9   8   5        0.05        1.63      1.57 o 
  -5   9   5      401.89      419.86     13.54 o 
  -4   9   5       90.01       91.93      3.90 o 
  -3   9   5      108.12      104.40      4.15 o 
  -2   9   5       59.78       60.42      2.38 o 
  -1   9   5       29.16       32.70      2.06 o 
   0   9   5        0.41        0.61      0.80 o 
   1   9   5        1.50        1.86      0.94 o 
   2   9   5      194.97      205.45      4.39 o 
   3   9   5      171.09      180.16      4.14 o 
   4   9   5       87.87       82.68      3.31 o 
   5   9   5       27.93       27.95      2.13 o 
   6   9   5       58.77       63.31      3.45 o 
   7   9   5        0.27       -1.14      1.49 o 
   8   9   5        3.97        9.40      3.27 o 
   9   9   5        4.28        0.53      2.90 o 
  -4  10   5       18.73       24.49      2.56 o 
  -3  10   5       12.33        8.49      1.74 o 
  -2  10   5        9.65       10.23      1.32 o 
  -1  10   5       59.15       57.87      2.62 o 
   0  10   5       32.48       26.72      2.39 o 
   1  10   5       19.29       18.26      1.81 o 
   2  10   5        6.82        4.37      1.07 o 
   3  10   5      112.03      102.12      3.85 o 
   4  10   5       58.30       59.80      3.31 o 
   5  10   5      612.97      628.06     18.49 o 
   6  10   5        1.35        2.78      1.97 o 
   7  10   5       63.80       70.01      6.98 o 
   8  10   5        0.24        0.86      3.09 o 
  -2  11   5        0.82       -0.17      0.90 o 
  -1  11   5       23.68       25.53      2.12 o 
   0  11   5       49.01       57.74      3.01 o 
   1  11   5        5.65        2.81      1.14 o 
   2  11   5       59.12       62.64      4.62 o 
   3  11   5       10.73       10.49      1.55 o 
   4  11   5       49.76       45.09      3.05 o 
   5  11   5       84.28       87.32      4.58 o 
   6  11   5      148.74      155.29      8.29 o 
   7  11   5       22.69       22.75      2.74 o 
   0  12   5        1.15        0.24      2.00 o 
   1  12   5      112.74      133.70      4.75 o 
   2  12   5      119.16      122.38      3.84 o 
   3  12   5       88.75      109.98      3.69 o 
   4  12   5       18.30       14.74      2.15 o 
   5  12   5        7.90        5.32      3.14 o 
  -5 -11   6       57.08       33.95      4.56 o 
  -4 -11   6       27.59       31.06      4.48 o 
  -3 -11   6      142.45      143.64      5.96 o 
  -2 -11   6        0.33        2.01      1.81 o 
  -1 -11   6       25.19       24.84      1.97 o 
   0 -11   6       68.10       79.06      3.04 o 
   1 -11   6        6.39        2.81      1.73 o 
  -6 -10   6        0.00       -1.71      1.70 o 
  -5 -10   6       14.18       15.03      2.45 o 
  -4 -10   6      113.02      128.60      7.28 o 
  -3 -10   6      125.53      119.60      6.04 o 
  -2 -10   6        1.45       -1.20      1.40 o 
  -1 -10   6       31.33       35.77      2.11 o 
   0 -10   6       23.24       25.27      1.82 o 
   1 -10   6       30.94       37.82      2.45 o 
   2 -10   6       11.25       14.83      1.82 o 
   3 -10   6        9.39        9.59      1.89 o 
  -7  -9   6        0.13       -1.00      3.31 o 
  -6  -9   6       22.50       26.62      4.57 o 
  -5  -9   6       72.22       71.33      7.23 o 
  -4  -9   6       27.88       20.92      3.17 o 
  -3  -9   6       34.27       32.39      2.97 o 
  -2  -9   6      243.07      239.96      4.58 o 
  -1  -9   6      106.62      107.05      2.94 o 
   0  -9   6       14.47       16.20      1.41 o 
   1  -9   6        5.21        5.43      1.11 o 
   2  -9   6       74.49       85.08      3.04 o 
   3  -9   6       30.37       33.02      2.17 o 
   4  -9   6       18.35       15.50      1.57 o 
  -8  -8   6        4.52        4.57      2.17 o 
  -7  -8   6       71.64       83.69      6.71 o 
  -6  -8   6       50.50       46.97      5.28 o 
  -5  -8   6       37.35       40.61      2.96 o 
  -4  -8   6       27.34       22.82      2.55 o 
  -3  -8   6       11.36       13.55      1.80 o 
  -2  -8   6      145.39      154.89      3.88 o 
  -1  -8   6       19.46       12.37      1.34 o 
   0  -8   6      108.98      120.17      4.15 o 
   1  -8   6       15.43       12.33      1.36 o 
   2  -8   6       65.81       55.33      2.51 o 
   3  -8   6       67.63       68.99      2.69 o 
   4  -8   6        0.02       -0.88      0.76 o 
   5  -8   6        1.95        1.53      1.89 o 
  -9  -7   6        3.53        3.85      1.17 o 
  -8  -7   6      162.81      180.28      4.51 o 
  -7  -7   6      257.34      265.03      7.89 o 
  -6  -7   6       82.14       88.95     10.01 o 
  -5  -7   6      491.33      478.83      9.35 o 
  -4  -7   6        0.05        0.67      2.51 o 
  -3  -7   6      109.53       94.57      3.19 o 
  -2  -7   6        0.13       -0.59      0.54 o 
  -1  -7   6       47.62       52.34      2.11 o 
   0  -7   6      117.53       92.65      2.46 o 
   1  -7   6        0.04       -0.02      0.63 o 
   2  -7   6       16.54       13.48      1.66 o 
   3  -7   6       62.13       58.92      2.82 o 
   4  -7   6        0.52       -0.50      0.69 o 
   5  -7   6        2.53        3.22      0.95 o 
   6  -7   6       14.01       15.26      2.90 o 
  -9  -6   6       21.67       25.72      1.90 o 
  -8  -6   6       28.21       33.13      1.98 o 
  -7  -6   6       61.03       59.82      2.32 o 
  -6  -6   6      257.38      254.10      4.55 o 
  -5  -6   6      388.00      383.22      5.56 o 
  -4  -6   6       84.51       82.43      2.54 o 
  -3  -6   6      731.36      706.33      9.04 o 
  -2  -6   6       96.18       80.45      2.50 o 
  -1  -6   6       60.69       48.86      1.57 o 
   0  -6   6        8.83        4.31      0.79 o 
   1  -6   6      262.34      248.98      4.57 o 
   2  -6   6       41.98       41.62      1.90 o 
   3  -6   6       18.03       13.59      1.27 o 
   4  -6   6       10.46       10.40      1.24 o 
   5  -6   6        5.91        5.27      1.00 o 
   6  -6   6        3.79        1.86      1.21 o 
   7  -6   6       66.29       70.72      3.85 o 
  -9  -5   6       21.40       22.17      2.23 o 
  -8  -5   6       21.68       20.39      2.45 o 
  -7  -5   6       14.02       12.32      1.22 o 
  -6  -5   6       14.18       13.69      1.20 o 
  -5  -5   6      211.96      204.50      3.76 o 
  -4  -5   6     1350.00     1370.34     15.40 o 
  -3  -5   6        0.10        0.94      0.56 o 
  -2  -5   6       78.82       86.74      1.85 o 
  -1  -5   6       43.15       49.61      1.83 o 
   0  -5   6       13.20       14.83      0.98 o 
   1  -5   6       21.58       20.41      1.10 o 
   2  -5   6       62.80       59.68      2.06 o 
   3  -5   6      588.63      563.11      9.44 o 
   4  -5   6       78.31       83.29      2.69 o 
   5  -5   6      114.13      116.47      3.83 o 
   6  -5   6      139.39      144.13      3.58 o 
   7  -5   6      400.78      398.31     14.99 o 
   8  -5   6        7.51       12.51      2.04 o 
 -10  -4   6        9.45       16.24      1.97 o 
  -9  -4   6       20.22       24.96      2.43 o 
  -8  -4   6        0.49        0.98      0.78 o 
  -7  -4   6       63.25       57.44      2.44 o 
  -6  -4   6        2.59        2.50      0.73 o 
  -5  -4   6       56.64       56.07      2.16 o 
  -4  -4   6      117.25      110.44      2.28 o 
  -3  -4   6        8.04        4.43      1.28 o 
  -2  -4   6      280.07      294.83      3.93 o 
  -1  -4   6      193.40      195.18      2.77 o 
   0  -4   6       21.07       24.97      1.04 o 
   1  -4   6      462.10      426.97      5.71 o 
   2  -4   6        3.10        3.04      0.62 o 
   3  -4   6      167.21      165.27      3.37 o 
   4  -4   6        1.34        1.16      0.59 o 
   5  -4   6       54.67       55.18      2.31 o 
   6  -4   6       42.33       38.94      2.13 o 
   7  -4   6      109.48      122.42      3.05 o 
   8  -4   6       36.49       40.85      3.15 o 
 -10  -3   6        5.67        3.89      1.04 o 
  -9  -3   6       19.24       20.67      2.26 o 
  -8  -3   6       47.02       40.57      2.58 o 
  -7  -3   6        0.27       -0.38      0.59 o 
  -6  -3   6        0.51        0.17      0.60 o 
  -5  -3   6      220.21      236.52      3.92 o 
  -4  -3   6      553.79      530.41      7.63 o 
  -3  -3   6      252.68      276.94      3.33 o 
  -2  -3   6      176.68      192.24      2.99 o 
  -1  -3   6      272.08      299.55      3.90 o 
   0  -3   6      300.14      286.33      4.83 o 
   1  -3   6       28.39       34.67      1.16 o 
   2  -3   6        0.11        0.98      0.49 o 
   3  -3   6       10.92       11.64      1.05 o 
   4  -3   6       63.53       66.98      2.00 o 
   5  -3   6      197.95      200.93      3.89 o 
   6  -3   6      107.38      111.44      3.35 o 
   7  -3   6       91.06       88.04      3.96 o 
   8  -3   6       34.50       35.95      4.06 o 
   9  -3   6       23.54       22.70      2.12 o 
 -10  -2   6       38.40       37.72      1.97 o 
  -9  -2   6        3.28        1.49      0.80 o 
  -8  -2   6       31.92       30.21      2.47 o 
  -7  -2   6      446.58      429.73      7.01 o 
  -6  -2   6       35.21       35.56      1.71 o 
  -5  -2   6      139.61      139.36      3.08 o 
  -4  -2   6       11.39       10.47      0.87 o 
  -3  -2   6      855.43      892.63      9.29 o 
  -2  -2   6       29.06       29.41      0.94 o 
  -1  -2   6        1.15        1.01      0.38 o 
   0  -2   6      176.73      196.76      2.60 o 
   1  -2   6       13.80        9.49      0.64 o 
   2  -2   6       11.93       13.81      0.81 o 
   3  -2   6        2.20        1.46      0.74 o 
   4  -2   6      139.60      153.73      3.15 o 
   5  -2   6      100.47       99.98      2.51 o 
   6  -2   6      358.88      326.45      5.50 o 
   7  -2   6        0.18       -0.20      0.59 o 
   8  -2   6      175.98      174.33      4.12 o 
   9  -2   6        1.36        3.58      1.17 o 
 -10  -1   6       14.18       16.50      1.88 o 
  -9  -1   6       53.41       51.81      2.31 o 
  -8  -1   6        5.26        4.27      0.84 o 
  -7  -1   6        1.58        1.76      0.67 o 
  -6  -1   6       51.78       53.86      1.81 o 
  -5  -1   6        2.10        1.87      0.56 o 
  -4  -1   6        5.36        7.36      0.71 o 
  -3  -1   6      514.49      562.38      5.70 o 
  -2  -1   6       50.02       46.94      1.41 o 
  -1  -1   6        0.00       -0.58      0.29 o 
   0  -1   6      403.10      419.07      4.91 o 
   1  -1   6      270.86      267.99      3.18 o 
   2  -1   6       50.57       45.12      1.04 o 
   3  -1   6        0.47        2.99      0.44 o 
   4  -1   6      549.46      581.86     10.45 o 
   5  -1   6        0.01        1.38      0.60 o 
   6  -1   6        7.17        7.55      0.90 o 
   7  -1   6       31.31       31.90      1.65 o 
   8  -1   6       18.88       19.07      1.54 o 
   9  -1   6      130.80      131.97      3.47 o 
  10  -1   6        9.71       13.11      2.01 o 
 -10   0   6        2.19        2.77      2.26 o 
  -9   0   6       43.88       47.26      2.70 o 
  -8   0   6        0.00        0.11      1.73 o 
  -7   0   6        0.85        0.23      0.55 o 
  -6   0   6      155.46      147.46      3.18 o 
  -5   0   6      111.55      115.00      3.14 o 
  -3   0   6      379.56      387.83      4.83 o 
  -2   0   6      252.36      257.46      3.24 o 
  -1   0   6       63.17       66.13      1.23 o 
   0   0   6      456.38      527.56      4.98 o 
   1   0   6      188.65      194.40      3.09 o 
   2   0   6      691.09      744.43      7.78 o 
   3   0   6       38.28       46.82      1.26 o 
   4   0   6      290.62      291.44      4.22 o 
   5   0   6        2.85        2.43      0.65 o 
   6   0   6       10.29        9.69      1.01 o 
   7   0   6       15.29       17.04      1.32 o 
   8   0   6        1.53        1.12      0.69 o 
   9   0   6        0.35        0.60      0.78 o 
  10   0   6        1.81        1.43      0.88 o 
  -9   1   6        1.30        1.51      1.35 o 
  -8   1   6      110.80      109.06      3.89 o 
  -7   1   6        7.67        8.08      1.09 o 
  -6   1   6       76.48       78.88      1.65 o 
  -5   1   6        0.48        0.62      0.40 o 
  -4   1   6        8.01        7.43      1.00 o 
  -3   1   6       16.97       17.40      1.60 o 
  -2   1   6      718.44      757.96      7.85 o 
  -1   1   6     1228.21     1310.49     12.79 o 
   0   1   6        1.53        3.29      0.44 o 
   1   1   6     1817.23     1940.12     22.96 o 
   2   1   6       61.18       71.15      1.34 o 
   3   1   6        0.08        1.79      0.40 o 
   4   1   6       40.43       39.45      1.24 o 
   5   1   6       67.74       61.88      2.33 o 
   6   1   6       70.74       72.21      2.26 o 
   7   1   6      235.11      238.66      4.61 o 
   8   1   6        0.21       -0.33      0.63 o 
   9   1   6        0.34       -1.01      0.72 o 
  10   1   6        0.95        1.59      0.95 o 
  -9   2   6        0.77        0.64      0.85 o 
  -8   2   6        9.54       10.59      1.29 o 
  -7   2   6        3.20        2.87      0.80 o 
  -6   2   6       71.74       74.55      2.83 o 
  -5   2   6      157.90      156.02      3.15 o 
  -4   2   6        3.06        5.57      0.71 o 
  -3   2   6        1.79        0.62      0.35 o 
  -2   2   6      309.92      361.46      4.65 o 
  -1   2   6       92.69      111.45      1.71 o 
   0   2   6     2941.09     3165.55     30.05 o 
   1   2   6      761.63      734.64      7.19 o 
   2   2   6        3.15        3.67      0.55 o 
   3   2   6      111.29      103.04      1.77 o 
   4   2   6        6.49       11.27      0.72 o 
   5   2   6       20.05       16.18      1.15 o 
   6   2   6        5.77        6.51      0.93 o 
   7   2   6      671.76      688.87     10.04 o 
   8   2   6       34.41       33.56      1.92 o 
   9   2   6        0.20       -0.21      0.73 o 
  10   2   6       55.81       59.95      3.47 o 
  -9   3   6        0.16        0.62      2.45 o 
  -8   3   6       13.83       12.82      1.29 o 
  -7   3   6       16.97       16.17      2.33 o 
  -6   3   6       32.64       32.69      1.68 o 
  -5   3   6       18.48       19.53      1.30 o 
  -4   3   6      539.87      534.14      9.26 o 
  -3   3   6        0.47        1.60      0.42 o 
  -2   3   6      254.68      244.71      4.84 o 
  -1   3   6       14.46       13.20      0.74 o 
   0   3   6      106.15      111.44      2.99 o 
   1   3   6      125.71      130.18      2.09 o 
   2   3   6       52.20       47.96      1.22 o 
   3   3   6        9.27       11.46      0.74 o 
   4   3   6      203.35      209.34      2.87 o 
   5   3   6       76.96       69.24      1.91 o 
   6   3   6       38.35       41.00      2.17 o 
   7   3   6        0.74        1.01      0.68 o 
   8   3   6      183.60      180.53      4.62 o 
   9   3   6       68.49       63.72      5.48 o 
  10   3   6      202.36      206.90      7.17 o 
  -8   4   6        0.40        0.10      0.76 o 
  -7   4   6       44.25       42.39      5.33 o 
  -6   4   6        8.29        6.32      1.21 o 
  -5   4   6       19.39       20.40      1.33 o 
  -4   4   6       73.44       77.48      2.35 o 
  -3   4   6      918.84      938.08     10.54 o 
  -1   4   6       26.49       25.16      1.10 o 
   0   4   6       34.64       32.16      1.14 o 
   1   4   6      111.73      110.13      1.91 o 
   2   4   6       44.61       41.28      1.21 o 
   3   4   6       26.53       25.27      1.33 o 
   4   4   6      541.82      555.41      5.99 o 
   5   4   6      114.14      121.31      2.27 o 
   6   4   6        6.15        6.01      0.82 o 
   7   4   6       44.19       42.75      2.13 o 
   8   4   6        2.27        2.99      1.30 o 
   9   4   6        3.67        5.04      1.32 o 
  10   4   6       12.68       16.44      1.84 o 
  -8   5   6        8.20        9.68      1.40 o 
  -7   5   6       43.18       40.52      2.11 o 
  -6   5   6       28.18       25.69      1.55 o 
  -5   5   6      101.68       99.75      3.00 o 
  -4   5   6      253.64      248.59      5.07 o 
  -3   5   6      246.06      252.42      3.57 o 
  -2   5   6      170.37      166.68      3.86 o 
  -1   5   6       85.16       72.40      3.71 o 
   0   5   6      545.57      529.70      7.45 o 
   1   5   6      391.50      394.77      6.26 o 
   2   5   6      322.38      313.29      3.81 o 
   3   5   6        0.19        1.33      0.52 o 
   4   5   6       10.04        7.72      0.73 o 
   5   5   6       86.41       84.03      2.04 o 
   6   5   6      117.83      121.27      4.64 o 
   7   5   6       21.81       25.08      1.54 o 
   8   5   6      128.49      123.20      3.36 o 
   9   5   6       72.19       73.38      2.97 o 
  10   5   6        0.00        0.36      1.04 o 
  -7   6   6        4.67        6.87      1.31 o 
  -6   6   6       36.48       37.19      2.23 o 
  -5   6   6       25.48       26.39      4.06 o 
  -4   6   6        0.07        0.43      1.11 o 
  -3   6   6      195.66      192.70      2.97 o 
  -2   6   6       34.77       35.17      1.51 o 
  -1   6   6      404.92      381.84      5.32 o 
   0   6   6      156.38      147.41      2.91 o 
   1   6   6      529.55      528.60      6.97 o 
   2   6   6      312.14      311.26      4.11 o 
   3   6   6      273.83      259.58      3.78 o 
   4   6   6       36.39       41.77      1.90 o 
   5   6   6      198.17      184.28      3.50 o 
   6   6   6      103.08      107.96      2.61 o 
   7   6   6        0.23        0.26      0.68 o 
   8   6   6       23.87       21.34      1.71 o 
   9   6   6       58.33       60.22      3.29 o 
  10   6   6       17.93       20.66      1.90 o 
  -7   7   6       44.85       47.67      2.76 o 
  -6   7   6       22.88       27.66      2.13 o 
  -5   7   6      112.07      102.18      4.19 o 
  -4   7   6        7.03        7.96      1.31 o 
  -3   7   6      139.65      142.88      4.14 o 
  -2   7   6      217.41      221.70      4.60 o 
  -1   7   6      290.84      279.74      5.53 o 
   0   7   6      354.40      348.22      5.67 o 
   1   7   6      583.90      557.17      6.73 o 
   2   7   6       91.23       85.89      2.47 o 
   3   7   6      454.98      405.96      5.25 o 
   4   7   6       88.36       76.75      2.03 o 
   5   7   6      421.89      387.87      6.51 o 
   6   7   6       14.73       18.69      1.39 o 
   7   7   6       23.32       19.22      2.67 o 
   8   7   6        1.29        1.15      1.17 o 
   9   7   6       99.85       92.49      3.88 o 
  -6   8   6       10.58        9.56      1.62 o 
  -5   8   6        5.42        6.41      2.16 o 
  -4   8   6       76.16       73.61      3.29 o 
  -3   8   6        1.28       -0.35      0.95 o 
  -2   8   6        0.01       -0.83      0.67 o 
  -1   8   6      208.93      210.07      4.76 o 
   0   8   6      261.86      244.38      5.35 o 
   1   8   6       63.61       53.80      2.58 o 
   2   8   6       58.07       44.43      1.93 o 
   3   8   6      176.74      168.64      3.47 o 
   4   8   6        4.01        3.77      1.21 o 
   5   8   6        0.21        1.07      0.92 o 
   6   8   6       26.58       35.61      2.30 o 
   7   8   6        0.60        0.40      1.35 o 
   8   8   6        4.46        2.75      2.33 o 
   9   8   6        4.62        1.95      1.96 o 
  -5   9   6        0.80        0.64      1.14 o 
  -4   9   6      117.13      115.14      5.54 o 
  -3   9   6        0.12        1.53      1.19 o 
  -2   9   6      131.44      139.27      3.72 o 
  -1   9   6      149.54      145.35      3.99 o 
   0   9   6        0.35       -0.81      0.67 o 
   1   9   6       15.18       11.24      2.06 o 
   2   9   6        5.48        4.83      1.56 o 
   3   9   6      189.76      194.02      5.40 o 
   4   9   6        6.14        1.23      1.15 o 
   5   9   6       67.89       67.60      2.91 o 
   6   9   6        2.16        3.35      1.39 o 
   7   9   6       11.28        9.75      3.25 o 
   8   9   6       53.28       49.49      5.36 o 
  -3  10   6        9.47        8.06      3.94 o 
  -2  10   6        0.21        1.17      1.48 o 
  -1  10   6        4.47        3.23      1.07 o 
   0  10   6       20.94       22.75      1.96 o 
   1  10   6        0.36       -0.25      0.87 o 
   2  10   6        0.72        0.25      0.89 o 
   3  10   6        0.22        1.89      0.92 o 
   4  10   6       73.23       75.62      4.09 o 
   5  10   6       20.05       17.58      2.49 o 
   6  10   6       56.37       56.62      3.59 o 
   7  10   6       15.77       21.04      2.62 o 
   8  10   6       13.02       17.09      3.99 o 
  -2  11   6        0.03       -0.16      0.93 o 
  -1  11   6       95.92      103.52      3.62 o 
   0  11   6       89.93       95.22      3.58 o 
   1  11   6        7.54        5.12      1.32 o 
   2  11   6       12.84       16.59      1.74 o 
   3  11   6      129.21      142.91      5.22 o 
   4  11   6        4.27        4.55      1.63 o 
   5  11   6        0.02       -1.31      1.54 o 
   6  11   6       21.27       20.39      3.98 o 
   1  12   6        4.02        3.67      1.70 o 
   2  12   6      101.01      100.37      5.21 o 
   3  12   6       21.64       17.26      1.93 o 
   4  12   6       33.17       31.33      3.45 o 
  -3 -11   7       42.76       28.69      4.44 o 
  -2 -11   7      194.87      234.35      7.90 o 
  -1 -11   7       51.40       68.28      4.66 o 
  -6 -10   7        6.03        0.35      3.72 o 
  -5 -10   7       43.13       48.70      5.68 o 
  -4 -10   7      137.08      125.83      7.29 o 
  -3 -10   7        1.94        3.94      2.60 o 
  -2 -10   7       65.21       64.67      4.34 o 
  -1 -10   7        1.81        1.87      1.21 o 
   0 -10   7      216.85      245.53      6.42 o 
   1 -10   7        0.01        2.18      1.49 o 
   2 -10   7      139.96      146.87      5.22 o 
  -7  -9   7       28.93       26.09      4.93 o 
  -6  -9   7        9.07        8.99      4.13 o 
  -5  -9   7        0.00       -1.97      1.62 o 
  -4  -9   7        3.84        5.02      1.95 o 
  -3  -9   7        8.24        8.36      2.71 o 
  -2  -9   7       37.87       44.80      3.46 o 
  -1  -9   7        7.92        6.34      1.14 o 
   0  -9   7        2.60        3.79      1.02 o 
   1  -9   7      218.56      238.68      5.37 o 
   2  -9   7       17.94       20.53      1.83 o 
   3  -9   7       38.67       37.63      2.61 o 
   4  -9   7       46.59       51.41      4.85 o 
  -8  -8   7       11.07        8.56      2.51 o 
  -7  -8   7       40.95       46.87      4.00 o 
  -6  -8   7       13.97        8.23      3.54 o 
  -5  -8   7        0.05        0.79      1.46 o 
  -4  -8   7       42.70       44.00      3.43 o 
  -3  -8   7       11.16       15.89      2.14 o 
  -2  -8   7        2.65        2.31      1.15 o 
  -1  -8   7        0.26       -0.22      0.74 o 
   0  -8   7       30.82       22.79      1.88 o 
   1  -8   7       29.47       33.25      1.92 o 
   2  -8   7       13.22       11.39      1.80 o 
   3  -8   7       48.05       53.14      2.81 o 
   4  -8   7       13.81       16.39      1.77 o 
   5  -8   7        5.93        6.00      1.28 o 
  -8  -7   7       34.78       29.88      3.32 o 
  -7  -7   7        0.20        2.32      1.78 o 
  -6  -7   7        2.52        3.13      1.79 o 
  -5  -7   7        6.61        8.32      1.41 o 
  -4  -7   7       15.54       15.22      2.09 o 
  -3  -7   7        2.37        2.86      1.57 o 
  -2  -7   7      162.38      145.84      3.45 o 
  -1  -7   7       56.62       58.52      2.27 o 
   0  -7   7      283.97      263.73      4.65 o 
   1  -7   7       14.49       12.61      1.20 o 
   2  -7   7       36.99       32.89      2.20 o 
   3  -7   7       54.97       52.93      2.85 o 
   4  -7   7        5.90        3.20      1.07 o 
   5  -7   7       93.63       96.99      3.31 o 
   6  -7   7        8.74       11.14      1.28 o 
  -9  -6   7       88.60       86.33      2.97 o 
  -8  -6   7        5.24        6.51      1.19 o 
  -7  -6   7      350.59      358.42      9.65 o 
  -6  -6   7       53.54       55.56      2.99 o 
  -5  -6   7      105.51      103.52      3.08 o 
  -4  -6   7       79.10       73.53      3.25 o 
  -3  -6   7      101.55      110.80      3.35 o 
  -2  -6   7       57.91       42.60      1.82 o 
  -1  -6   7       25.18       24.49      1.39 o 
   0  -6   7       72.32       70.21      2.95 o 
   1  -6   7       92.09       85.29      2.58 o 
   2  -6   7      147.47      142.19      3.93 o 
   3  -6   7       18.77       16.64      1.61 o 
   4  -6   7       89.42       81.62      4.91 o 
   5  -6   7        9.89       11.56      1.50 o 
   6  -6   7       23.01       23.26      1.80 o 
   7  -6   7        1.02        4.09      1.87 o 
  -9  -5   7       22.31       19.12      2.03 o 
  -8  -5   7       41.41       40.68      2.13 o 
  -7  -5   7       47.00       48.19      2.20 o 
  -6  -5   7       26.83       27.12      1.85 o 
  -5  -5   7        0.37        2.32      0.95 o 
  -4  -5   7       49.90       47.38      2.38 o 
  -3  -5   7       13.92       10.63      0.96 o 
  -2  -5   7       48.92       50.22      1.55 o 
  -1  -5   7        2.40        4.09      0.77 o 
   0  -5   7        4.97        5.85      0.77 o 
   1  -5   7      138.00      127.65      2.74 o 
   2  -5   7      187.25      193.40      4.84 o 
   3  -5   7       10.52        8.46      1.19 o 
   4  -5   7        8.82        8.68      1.21 o 
   5  -5   7      247.70      244.53      5.37 o 
   6  -5   7       56.18       55.37      5.03 o 
   7  -5   7       13.51        9.16      1.77 o 
  -9  -4   7        4.19        5.02      1.13 o 
  -8  -4   7        6.55        5.57      1.09 o 
  -7  -4   7       46.95       47.32      2.83 o 
  -6  -4   7        2.74        3.27      0.92 o 
  -5  -4   7        7.23        6.19      1.00 o 
  -4  -4   7      179.94      174.70      2.65 o 
  -3  -4   7      176.35      183.30      2.99 o 
  -2  -4   7        4.98        5.87      0.86 o 
  -1  -4   7       45.20       37.36      1.30 o 
   0  -4   7      502.31      478.77      5.34 o 
   1  -4   7        3.19        3.82      0.75 o 
   2  -4   7       76.42       78.05      2.45 o 
   3  -4   7      142.64      129.25      3.05 o 
   4  -4   7       35.68       38.90      1.72 o 
   5  -4   7      249.84      252.55      4.78 o 
   6  -4   7        5.41        4.25      0.95 o 
   7  -4   7       79.98       82.87      3.64 o 
   8  -4   7        1.11        0.98      1.32 o 
  -9  -3   7        1.17        1.09      0.88 o 
  -8  -3   7        1.90        1.58      0.92 o 
  -7  -3   7       58.97       55.20      2.20 o 
  -6  -3   7        3.10        1.67      0.70 o 
  -5  -3   7       20.63       26.10      1.58 o 
  -4  -3   7       10.26       11.71      1.15 o 
  -3  -3   7        0.11        0.19      0.38 o 
  -2  -3   7      265.29      263.60      3.38 o 
  -1  -3   7       16.77       23.33      1.10 o 
   0  -3   7        3.03        2.67      0.61 o 
   1  -3   7       47.69       42.92      1.25 o 
   2  -3   7       40.14       44.07      1.54 o 
   3  -3   7      381.09      349.54      5.03 o 
   4  -3   7      235.21      221.02      4.22 o 
   5  -3   7      249.94      239.51      4.55 o 
   6  -3   7       51.27       46.97      1.91 o 
   7  -3   7        8.31        7.37      1.01 o 
   8  -3   7        8.80        7.46      1.03 o 
   9  -3   7       11.78        9.91      2.08 o 
  -9  -2   7      186.16      180.10      5.00 o 
  -8  -2   7       27.99       26.11      1.71 o 
  -7  -2   7        1.49        2.07      0.73 o 
  -6  -2   7       16.12       12.00      1.92 o 
  -5  -2   7       74.36       79.41      2.11 o 
  -4  -2   7       82.02       86.31      2.34 o 
  -3  -2   7       79.13       66.87      2.46 o 
  -2  -2   7        8.61        9.05      0.68 o 
  -1  -2   7      156.18      144.45      2.21 o 
   0  -2   7      302.52      332.47      3.93 o 
   1  -2   7      204.99      195.45      2.71 o 
   2  -2   7      129.24      123.27      2.55 o 
   3  -2   7      310.38      277.04      4.57 o 
   4  -2   7       31.22       26.84      1.52 o 
   5  -2   7      173.69      151.59      3.38 o 
   6  -2   7      168.68      170.77      3.85 o 
   7  -2   7       21.21       18.31      1.39 o 
   8  -2   7        0.01       -0.36      0.76 o 
   9  -2   7        0.17        0.49      0.71 o 
  -9  -1   7        1.74        3.16      0.87 o 
  -8  -1   7       53.17       52.01      2.06 o 
  -7  -1   7       28.46       24.46      1.52 o 
  -6  -1   7       37.46       32.41      1.91 o 
  -5  -1   7      316.56      327.93      5.50 o 
  -4  -1   7        2.94        2.72      1.47 o 
  -3  -1   7        2.52        4.33      0.75 o 
  -2  -1   7      668.99      686.10      6.78 o 
  -1  -1   7        0.89        0.11      0.35 o 
   0  -1   7       23.02       15.08      1.17 o 
   1  -1   7       12.79       10.69      0.72 o 
   2  -1   7      252.36      279.82      3.40 o 
   3  -1   7       26.06       26.41      1.37 o 
   4  -1   7       67.81       57.51      1.72 o 
   5  -1   7       10.82        8.89      1.00 o 
   6  -1   7       44.89       42.32      1.86 o 
   7  -1   7       51.14       53.73      2.07 o 
   8  -1   7        2.69        1.83      1.12 o 
   9  -1   7       35.84       37.98      2.02 o 
  -9   0   7       29.47       33.57      2.39 o 
  -8   0   7        0.23        0.92      0.78 o 
  -7   0   7       71.26       68.83      2.14 o 
  -6   0   7        1.81        0.99      0.58 o 
  -5   0   7      115.33      122.61      2.78 o 
  -4   0   7       10.73        8.52      1.59 o 
  -3   0   7      832.08      912.87     18.39 o 
  -2   0   7       15.07       19.13      0.85 o 
  -1   0   7      400.84      418.75      4.50 o 
   0   0   7      688.05      771.39      7.59 o 
   1   0   7      180.22      193.01      2.86 o 
   2   0   7       66.28       41.37      1.16 o 
   3   0   7       77.54       85.85      1.55 o 
   4   0   7        0.00       -0.30      0.43 o 
   5   0   7       10.69       10.62      0.95 o 
   6   0   7       38.10       39.54      1.78 o 
   7   0   7       16.23       13.13      1.25 o 
   8   0   7      228.90      220.77      4.65 o 
   9   0   7        2.01        2.53      1.59 o 
  10   0   7       46.69       44.38      3.53 o 
  -9   1   7        0.64        1.30      1.04 o 
  -8   1   7       77.86       77.99      3.42 o 
  -7   1   7       55.66       54.57      2.51 o 
  -6   1   7       70.90       70.07      2.00 o 
  -5   1   7       67.74       63.00      2.05 o 
  -4   1   7       11.14        6.62      0.81 o 
  -3   1   7      234.73      221.33     12.77 o 
  -2   1   7      429.96      451.19      4.80 o 
  -1   1   7       95.54       90.41      2.05 o 
   0   1   7      984.09     1029.66     10.59 o 
   1   1   7      560.48      602.35      7.21 o 
   2   1   7       12.43        9.67      0.90 o 
   3   1   7       59.69       46.03      1.16 o 
   4   1   7      162.46      165.12      3.84 o 
   5   1   7       37.60       35.47      1.48 o 
   6   1   7       14.78       13.18      1.29 o 
   7   1   7      114.75      114.35      4.16 o 
   8   1   7       41.97       44.95      2.54 o 
   9   1   7      179.13      183.14      6.41 o 
  10   1   7       77.62       78.57      3.16 o 
  -9   2   7       18.10       15.36      1.67 o 
  -8   2   7        1.94        2.51      1.53 o 
  -7   2   7       30.50       33.16      1.95 o 
  -6   2   7      899.17      892.54     27.57 o 
  -5   2   7      209.02      203.33      4.00 o 
  -4   2   7      506.63      503.62     10.49 o 
  -3   2   7       14.91       13.84      2.76 o 
  -2   2   7      181.22      190.66      2.86 o 
  -1   2   7      473.14      479.59      5.08 o 
   0   2   7      305.02      325.74      3.70 o 
   1   2   7      166.52      185.14      2.56 o 
   2   2   7        3.08        3.02      0.46 o 
   3   2   7        2.11        1.28      0.47 o 
   4   2   7       42.30       44.82      1.31 o 
   5   2   7      120.84      116.86      2.59 o 
   6   2   7       53.94       58.82      2.22 o 
   7   2   7        3.97        3.27      0.86 o 
   8   2   7       76.29       67.95      2.53 o 
   9   2   7       25.82       22.75      1.96 o 
  10   2   7        6.34        5.44      1.31 o 
  -8   3   7        0.26       -0.31      0.87 o 
  -7   3   7      124.12      114.36      6.71 o 
  -6   3   7      153.83      157.55      4.54 o 
  -5   3   7      101.99      102.42      2.88 o 
  -4   3   7      133.07      142.60      2.41 o 
  -3   3   7        1.92        1.92      0.69 o 
  -1   3   7       10.59       11.76      0.79 o 
   0   3   7      160.81      178.22      2.78 o 
   1   3   7     2393.91     2465.82     22.05 o 
   2   3   7        4.63        8.33      0.69 o 
   3   3   7      113.95      101.37      2.05 o 
   4   3   7      131.65      132.41      2.23 o 
   5   3   7      696.35      708.68      8.97 o 
   6   3   7      572.82      560.57      7.57 o 
   7   3   7      387.91      384.55      5.89 o 
   8   3   7      100.34      103.28      3.12 o 
   9   3   7        9.68       12.78      1.57 o 
  10   3   7       20.47       22.29      2.08 o 
  -8   4   7        0.00        0.70      3.13 o 
  -7   4   7        2.07        2.46      0.96 o 
  -6   4   7        0.02       -0.62      1.88 o 
  -5   4   7        4.28        2.98      0.82 o 
  -4   4   7        5.00        6.28      0.58 o 
  -3   4   7      186.76      191.10      3.52 o 
  -2   4   7       48.86       34.54      2.88 o 
  -1   4   7       59.02       62.70      1.94 o 
   0   4   7       33.75       20.89      1.18 o 
   1   4   7       49.71       45.38      1.28 o 
   2   4   7      330.25      324.83      3.96 o 
   3   4   7       82.22       74.79      1.91 o 
   4   4   7        0.27       -0.49      0.44 o 
   5   4   7      317.95      305.36      4.23 o 
   6   4   7      140.19      137.35      2.99 o 
   7   4   7       52.72       56.09      2.22 o 
   8   4   7      191.28      200.51      4.02 o 
   9   4   7       19.79       17.68      1.83 o 
  10   4   7        1.10        0.49      1.06 o 
  -8   5   7        0.57        0.11      1.02 o 
  -7   5   7       73.71       69.06      2.98 o 
  -6   5   7       53.59       56.11      2.64 o 
  -5   5   7        0.33        1.05      0.78 o 
  -4   5   7       91.35       89.27      2.85 o 
  -3   5   7       89.26       79.67      2.11 o 
  -2   5   7      146.02      143.00      3.06 o 
  -1   5   7      869.70      846.86     11.43 o 
   0   5   7       13.47       15.79      1.27 o 
   1   5   7       50.61       50.16      1.92 o 
   2   5   7      159.51      146.08      2.39 o 
   3   5   7       50.56       46.70      1.86 o 
   4   5   7      769.50      758.91      8.70 o 
   5   5   7      138.92      135.97      2.60 o 
   6   5   7       29.66       30.44      1.60 o 
   7   5   7       20.48       20.33      1.73 o 
   8   5   7       20.12       22.23      1.74 o 
   9   5   7       45.01       50.34      2.87 o 
  10   5   7       45.41       45.78      3.34 o 
  -7   6   7       55.66       46.37      2.82 o 
  -6   6   7        1.38        1.58      1.10 o 
  -5   6   7      149.81      154.51      4.54 o 
  -4   6   7       67.47       63.90      2.56 o 
  -3   6   7       48.16       49.62      4.04 o 
  -2   6   7      186.17      178.98      3.56 o 
  -1   6   7      269.58      251.77      6.19 o 
   0   6   7        2.30        1.63      1.03 o 
   1   6   7       54.76       56.58      1.90 o 
   2   6   7      413.72      413.42      5.16 o 
   3   6   7      143.41      131.76      2.56 o 
   4   6   7       15.76       16.49      1.14 o 
   5   6   7       16.06       13.52      1.19 o 
   6   6   7        4.10        3.50      0.88 o 
   7   6   7       98.46       96.05      2.65 o 
   8   6   7       21.78       19.98      1.70 o 
   9   6   7       67.10       70.32      4.42 o 
  10   6   7       99.21      103.55      3.55 o 
  -6   7   7       17.68       22.17      2.03 o 
  -5   7   7       15.06       15.84      2.48 o 
  -4   7   7      138.14      149.36      8.13 o 
  -3   7   7       88.73       89.67      4.10 o 
  -2   7   7       10.62       12.42      1.24 o 
  -1   7   7       41.94       43.47      1.69 o 
   0   7   7        2.08        0.65      0.83 o 
   1   7   7       18.64       16.47      1.26 o 
   2   7   7      301.31      280.42      4.65 o 
   3   7   7      175.24      148.48      2.75 o 
   4   7   7        2.23        2.29      0.86 o 
   5   7   7        0.92        1.34      0.95 o 
   6   7   7        3.47        0.55      0.94 o 
   7   7   7       50.69       52.34      2.63 o 
   8   7   7        1.28        0.74      1.15 o 
   9   7   7       56.44       56.64      3.41 o 
  -5   8   7       24.56       24.98      3.50 o 
  -4   8   7       46.21       53.43      3.07 o 
  -3   8   7       21.13       25.74      1.48 o 
  -2   8   7      510.61      528.74     10.41 o 
  -1   8   7       34.21       37.45      4.30 o 
   0   8   7       74.61       68.14      2.65 o 
   1   8   7       37.55       42.41      2.38 o 
   2   8   7       28.89       30.44      1.67 o 
   3   8   7        9.44       14.48      1.31 o 
   4   8   7       18.71       14.19      1.27 o 
   5   8   7      205.45      204.81      4.43 o 
   6   8   7        0.73        0.74      0.98 o 
   7   8   7       26.94       25.17      4.32 o 
   8   8   7        0.37        0.85      4.64 o 
   9   8   7       65.15       63.60      3.73 o 
  -4   9   7        0.70       -0.39      1.17 o 
  -3   9   7        3.91        5.62      2.34 o 
  -2   9   7       15.86       16.27      1.51 o 
  -1   9   7        8.37        4.84      1.07 o 
   0   9   7        0.02        0.29      0.81 o 
   1   9   7        0.05        0.53      0.84 o 
   2   9   7       23.48       18.55      1.62 o 
   3   9   7        1.73        1.56      0.96 o 
   4   9   7       18.45       23.22      2.18 o 
   5   9   7      181.86      187.45      5.92 o 
   6   9   7       21.94       18.59      2.01 o 
   7   9   7       34.62       42.31      3.12 o 
   8   9   7      144.14      151.03      8.11 o 
  -3  10   7        0.21       -1.26      1.22 o 
  -2  10   7       37.53       41.58      2.62 o 
  -1  10   7        2.57        1.38      1.02 o 
   0  10   7       34.54       34.02      2.36 o 
   1  10   7        3.31        1.33      1.07 o 
   2  10   7        2.58        0.42      0.95 o 
   3  10   7       21.22       17.90      1.72 o 
   4  10   7        4.77        4.68      1.47 o 
   5  10   7       58.58       59.38      4.11 o 
   6  10   7        7.66        6.33      1.64 o 
   7  10   7       16.33       15.42      2.48 o 
  -1  11   7      116.37      128.50      4.53 o 
   0  11   7        0.64       -0.51      1.00 o 
   1  11   7      206.20      216.15      5.81 o 
   2  11   7       28.64       26.24      2.06 o 
   3  11   7       28.44       25.94      2.09 o 
   4  11   7       23.26       24.60      2.46 o 
   5  11   7       23.61       23.94      3.02 o 
   6  11   7       42.02       44.30      4.98 o 
   2  12   7       63.40       73.73      4.45 o 
   3  12   7        4.20        3.53      1.37 o 
  -5 -10   8        0.01        2.39      3.23 o 
  -4 -10   8       37.50       54.31      5.38 o 
  -3 -10   8        0.02       -1.34      2.25 o 
  -2 -10   8      420.23      475.51     11.99 o 
  -1 -10   8        1.92        1.48      1.76 o 
   0 -10   8       35.49       41.71      2.65 o 
   1 -10   8       61.00       54.16      5.79 o 
  -6  -9   8       24.50       23.24      4.88 o 
  -5  -9   8      146.85      165.50      7.90 o 
  -4  -9   8        3.64        2.58      2.09 o 
  -3  -9   8        6.90        4.54      2.57 o 
  -2  -9   8        5.27        2.41      1.61 o 
  -1  -9   8       20.46       17.79      1.77 o 
   0  -9   8        0.02        0.90      1.05 o 
   1  -9   8        1.85        2.23      1.15 o 
   2  -9   8       90.43       97.97      3.89 o 
   3  -9   8        0.62        0.70      1.14 o 
  -7  -8   8      120.16      108.20      7.82 o 
  -6  -8   8       32.96       30.93      4.91 o 
  -5  -8   8        5.03       11.51      2.03 o 
  -4  -8   8       11.71       11.67      4.13 o 
  -3  -8   8        8.11        7.78      2.06 o 
  -2  -8   8       54.69       67.85      3.69 o 
  -1  -8   8       11.12        7.70      1.24 o 
   0  -8   8       32.08       27.83      2.17 o 
   1  -8   8        6.74        7.31      1.25 o 
   2  -8   8       25.14       27.55      2.29 o 
   3  -8   8       56.69       61.43      4.11 o 
   4  -8   8        3.83        3.95      1.36 o 
  -8  -7   8       18.78       22.04      3.09 o 
  -7  -7   8        8.88        5.70      1.99 o 
  -6  -7   8       22.21       27.14      3.07 o 
  -5  -7   8       86.22       76.06      3.44 o 
  -4  -7   8       56.96       47.19      4.88 o 
  -3  -7   8       23.10       25.27      2.52 o 
  -2  -7   8      356.24      311.38      6.39 o 
  -1  -7   8       49.48       41.36      2.23 o 
   0  -7   8       15.10       15.48      1.47 o 
   1  -7   8        0.01        0.07      0.84 o 
   2  -7   8       36.21       39.43      2.53 o 
   3  -7   8       64.47       71.56      3.30 o 
   4  -7   8       31.50       30.60      2.26 o 
   5  -7   8      140.70      161.42      5.28 o 
  -8  -6   8        0.04        1.37      1.09 o 
  -7  -6   8      163.46      158.87      5.42 o 
  -6  -6   8        5.67        3.47      1.16 o 
  -5  -6   8       29.97       26.66      2.33 o 
  -4  -6   8        4.06        5.48      1.33 o 
  -3  -6   8       25.31       24.45      2.33 o 
  -2  -6   8       33.56       33.84      1.89 o 
  -1  -6   8       26.86       28.66      1.54 o 
   0  -6   8        2.80        2.06      0.86 o 
   1  -6   8       94.92       81.64      2.61 o 
   2  -6   8        3.14        3.95      0.95 o 
   3  -6   8      158.73      141.39      4.14 o 
   4  -6   8       81.92       83.50      3.10 o 
   5  -6   8        0.19        0.26      1.02 o 
   6  -6   8        0.02        1.53      1.17 o 
  -9  -5   8       60.33       70.32      3.42 o 
  -8  -5   8       15.11       13.42      1.67 o 
  -7  -5   8       41.51       43.32      2.41 o 
  -6  -5   8        8.63        9.42      1.33 o 
  -5  -5   8        1.18       -0.14      0.83 o 
  -4  -5   8      127.06      124.12      2.74 o 
  -3  -5   8       37.11       36.56      2.62 o 
  -2  -5   8        0.35        1.04      0.74 o 
  -1  -5   8      263.07      247.38      4.44 o 
   0  -5   8        1.29        1.26      0.67 o 
   1  -5   8       99.05       86.89      3.00 o 
   2  -5   8       73.99       72.83      2.38 o 
   3  -5   8      684.15      651.59     11.08 o 
   4  -5   8       19.38       17.99      1.68 o 
   5  -5   8       94.93       89.56      3.47 o 
   6  -5   8       18.67       26.50      1.99 o 
   7  -5   8       12.62       15.31      1.52 o 
  -9  -4   8        3.05        4.03      1.19 o 
  -8  -4   8       35.08       30.48      3.60 o 
  -7  -4   8        0.01        0.88      0.83 o 
  -6  -4   8       85.39       85.32      2.74 o 
  -5  -4   8        3.92        4.76      1.02 o 
  -4  -4   8      131.46      129.64      3.29 o 
  -3  -4   8       49.03       45.69      1.88 o 
  -2  -4   8      368.59      370.94      4.56 o 
  -1  -4   8       70.16       68.50      2.46 o 
   0  -4   8      522.15      513.16      6.24 o 
   1  -4   8       95.35       96.19      2.45 o 
   2  -4   8      525.50      502.23      6.88 o 
   3  -4   8       10.77        9.63      0.98 o 
   4  -4   8        1.39        1.19      0.73 o 
   5  -4   8      324.38      316.21      5.74 o 
   6  -4   8       36.24       31.25      2.09 o 
   7  -4   8       35.15       28.21      2.42 o 
   8  -4   8       31.18       31.26      3.70 o 
  -9  -3   8        6.78        4.73      1.17 o 
  -8  -3   8        2.47        1.61      0.89 o 
  -7  -3   8       96.82       89.88      3.19 o 
  -6  -3   8      177.79      168.12      3.81 o 
  -5  -3   8       25.03       26.93      1.69 o 
  -4  -3   8       24.17       24.51      1.60 o 
  -3  -3   8        1.96        1.01      0.60 o 
  -2  -3   8      103.98       97.43      1.95 o 
  -1  -3   8       65.20       73.31      1.81 o 
   0  -3   8        4.88       11.52      0.86 o 
   1  -3   8       33.27       36.45      1.36 o 
   2  -3   8      251.37      258.75      4.22 o 
   3  -3   8      528.30      550.42      7.33 o 
   4  -3   8        4.40        2.22      1.02 o 
   5  -3   8        4.06        3.97      0.92 o 
   6  -3   8      274.19      249.69      4.96 o 
   7  -3   8        0.01        1.06      0.79 o 
   8  -3   8       22.17       26.94      1.77 o 
  -9  -2   8       32.64       31.18      1.98 o 
  -8  -2   8        7.52        4.80      1.78 o 
  -7  -2   8      106.88      109.17      3.05 o 
  -6  -2   8        8.75        6.21      1.09 o 
  -5  -2   8      227.90      223.87      4.30 o 
  -4  -2   8       14.68       14.83      1.34 o 
  -3  -2   8       40.30       40.05      1.52 o 
  -2  -2   8       93.53       84.08      1.56 o 
  -1  -2   8      277.14      279.97      3.59 o 
   0  -2   8       10.25       11.72      0.75 o 
   1  -2   8      243.64      232.72      3.19 o 
   2  -2   8       87.34       85.83      2.06 o 
   3  -2   8       79.65       97.46      2.32 o 
   4  -2   8      185.45      175.57      3.88 o 
   5  -2   8        1.41        2.89      1.00 o 
   6  -2   8       32.82       30.82      1.81 o 
   7  -2   8        7.44        7.28      1.32 o 
   8  -2   8       17.85       13.61      1.36 o 
   9  -2   8       29.59       30.88      1.84 o 
  -9  -1   8       50.16       55.87      2.25 o 
  -8  -1   8        0.02        0.49      0.73 o 
  -7  -1   8        6.59        4.62      0.93 o 
  -6  -1   8        1.28        0.04      0.67 o 
  -5  -1   8       90.27       88.07      3.28 o 
  -4  -1   8       67.99       69.59      2.37 o 
  -3  -1   8      404.37      404.04      5.52 o 
  -2  -1   8        6.79        7.76      0.71 o 
  -1  -1   8       52.09       52.11      1.23 o 
   0  -1   8      133.47      134.73      2.22 o 
   1  -1   8        6.34        6.43      0.74 o 
   2  -1   8      519.36      502.78      5.51 o 
   3  -1   8        2.06        2.17      0.55 o 
   4  -1   8       89.30       93.58      2.52 o 
   5  -1   8      175.62      171.39      3.78 o 
   6  -1   8      247.79      242.20      4.78 o 
   7  -1   8      156.61      135.04      4.53 o 
   8  -1   8        7.99        6.58      1.12 o 
   9  -1   8        4.20        4.49      1.17 o 
  -9   0   8       48.64       52.72      6.81 o 
  -8   0   8       70.89       69.06      3.40 o 
  -7   0   8      139.05      135.25      5.46 o 
  -6   0   8       38.00       39.52      4.04 o 
  -5   0   8       17.02       15.80      1.33 o 
  -4   0   8        1.94        2.71      0.78 o 
  -3   0   8       73.47       80.40      3.25 o 
  -2   0   8      415.61      433.51      6.20 o 
  -1   0   8       84.32      104.78      1.82 o 
   0   0   8       32.63       35.38      1.15 o 
   1   0   8       48.08       33.69      1.05 o 
   2   0   8        0.06        0.57      0.46 o 
   3   0   8        0.10       -0.13      0.42 o 
   4   0   8        2.11        3.05      0.71 o 
   5   0   8       89.49       88.46      2.29 o 
   6   0   8      244.51      229.25      4.62 o 
   7   0   8      471.10      461.75      7.67 o 
   8   0   8        9.01        6.98      1.12 o 
   9   0   8      222.51      213.54      4.83 o 
  -9   1   8       26.81       29.14      2.64 o 
  -8   1   8      147.73      147.55      5.29 o 
  -7   1   8       36.31       36.99      2.41 o 
  -6   1   8       94.41       91.73      2.68 o 
  -5   1   8       20.64       18.79      1.39 o 
  -4   1   8      167.18      176.11      5.68 o 
  -3   1   8       86.11       86.16      3.01 o 
  -2   1   8      293.81      321.64      4.91 o 
  -1   1   8       48.69       55.89      1.57 o 
   0   1   8       27.44       37.01      1.16 o 
   1   1   8       47.30       50.70      1.39 o 
   2   1   8        1.59        1.11      0.54 o 
   3   1   8       41.40       39.96      1.47 o 
   4   1   8        6.99        5.93      0.74 o 
   5   1   8       30.68       33.72      1.47 o 
   6   1   8       24.78       22.28      1.77 o 
   7   1   8       67.37       69.17      3.49 o 
   8   1   8      187.73      175.26      4.20 o 
   9   1   8       10.84        7.44      1.27 o 
  -9   2   8       33.96       32.03      2.69 o 
  -8   2   8       40.68       42.59      8.47 o 
  -7   2   8        0.25        1.09      0.96 o 
  -6   2   8      128.53      138.19      3.16 o 
  -5   2   8      503.34      507.24      8.37 o 
  -4   2   8        0.43        0.75      0.54 o 
  -3   2   8       23.56       27.52      1.38 o 
  -2   2   8      343.76      349.25      4.87 o 
  -1   2   8       70.68       81.21      3.22 o 
   0   2   8       80.90       72.44      1.49 o 
   1   2   8      142.31      151.73      2.38 o 
   2   2   8       42.17       28.60      1.30 o 
   3   2   8       67.20       67.54      1.68 o 
   4   2   8      821.18      812.37      8.93 o 
   5   2   8       12.95       14.68      1.47 o 
   6   2   8      105.17      114.73      2.73 o 
   7   2   8        3.49        3.69      1.11 o 
   8   2   8      131.99      126.98      4.97 o 
   9   2   8       20.06       19.77      2.20 o 
  10   2   8       80.61       80.16      4.34 o 
  -8   3   8        0.01        0.76      1.33 o 
  -7   3   8       10.19        9.12      1.87 o 
  -6   3   8      118.38      125.34      6.84 o 
  -5   3   8       16.46       15.69      1.65 o 
  -4   3   8       52.10       47.08      1.64 o 
  -3   3   8       28.60       30.65      1.41 o 
  -2   3   8       68.35       63.90      1.97 o 
  -1   3   8      381.53      355.18      5.12 o 
   0   3   8       18.86       13.62      1.06 o 
   1   3   8      233.69      246.36      3.24 o 
   2   3   8       22.75       20.61      1.10 o 
   3   3   8       93.70       97.94      1.94 o 
   4   3   8       59.23       56.40      1.85 o 
   5   3   8       27.92       30.74      1.47 o 
   6   3   8        9.83        9.78      1.26 o 
   7   3   8       24.18       20.62      1.44 o 
   8   3   8       36.51       38.58      1.97 o 
   9   3   8        3.51        1.43      1.04 o 
  10   3   8        5.30        2.72      1.48 o 
  -8   4   8       48.39       51.89      3.92 o 
  -7   4   8        0.09       -0.63      1.00 o 
  -6   4   8      104.56      101.59      3.69 o 
  -5   4   8      382.70      385.26      7.32 o 
  -4   4   8       31.80       32.20      1.41 o 
  -3   4   8      199.08      191.74      3.70 o 
  -2   4   8       46.16       52.70      1.84 o 
  -1   4   8        0.30        0.59      0.59 o 
   0   4   8        1.75        1.25      0.86 o 
   1   4   8        0.58       -0.34      0.47 o 
   2   4   8       76.22       80.42      1.92 o 
   3   4   8      434.40      420.07      4.99 o 
   4   4   8      243.79      236.86      3.39 o 
   5   4   8       13.37       13.62      1.01 o 
   6   4   8       52.96       55.21      2.02 o 
   7   4   8      226.20      238.33      4.43 o 
   8   4   8       68.85       64.69      2.41 o 
   9   4   8        1.76        3.59      1.06 o 
  10   4   8        0.21        0.02      1.24 o 
  -7   5   8        0.43        0.53      1.42 o 
  -6   5   8       36.88       41.33      6.30 o 
  -5   5   8        2.98        3.75      1.00 o 
  -4   5   8       78.00       76.90      2.53 o 
  -3   5   8       17.80       15.30      1.16 o 
  -2   5   8      203.38      202.39      3.96 o 
  -1   5   8       96.73       91.53      3.30 o 
   0   5   8      197.63      187.40      3.54 o 
   1   5   8      157.48      165.77      3.31 o 
   2   5   8      401.60      395.30      6.35 o 
   3   5   8      202.51      198.41      3.03 o 
   4   5   8        0.85        0.95      0.83 o 
   5   5   8      181.48      174.07      3.44 o 
   6   5   8        1.02        0.29      0.69 o 
   7   5   8      384.71      370.34      5.96 o 
   8   5   8        0.88        0.52      0.82 o 
   9   5   8      184.11      170.55      4.39 o 
  10   5   8        6.06        4.24      1.45 o 
  -7   6   8       35.32       31.55      2.76 o 
  -6   6   8      105.02      108.57      4.64 o 
  -5   6   8       57.18       58.68      2.71 o 
  -4   6   8      153.22      156.73      4.22 o 
  -3   6   8        3.63        2.00      0.58 o 
  -2   6   8        5.81        5.62      0.93 o 
  -1   6   8      184.27      161.72      3.62 o 
   0   6   8      592.69      581.84      7.74 o 
   1   6   8      325.40      303.52      4.89 o 
   2   6   8        2.40        2.86      0.86 o 
   3   6   8       21.47       17.09      1.15 o 
   4   6   8       29.61       29.65      1.65 o 
   5   6   8       52.92       54.83      2.05 o 
   6   6   8       26.32       25.61      1.83 o 
   7   6   8       37.17       38.26      2.94 o 
   8   6   8      159.38      173.81      5.16 o 
   9   6   8       13.22       11.64      1.57 o 
  -6   7   8       35.77       39.48      3.05 o 
  -5   7   8      130.31      137.86      4.61 o 
  -4   7   8        4.67        6.11      1.37 o 
  -3   7   8       82.64       83.67      2.56 o 
  -2   7   8        0.72        0.63      0.65 o 
  -1   7   8       84.41       76.34      2.50 o 
   0   7   8       68.91       66.14      2.41 o 
   1   7   8      186.23      165.95      3.43 o 
   2   7   8       25.91       32.05      1.72 o 
   3   7   8       63.29       60.65      1.91 o 
   4   7   8       89.92       89.80      3.43 o 
   5   7   8        0.02       -1.65      0.83 o 
   6   7   8       93.54       96.27      3.00 o 
   7   7   8       22.95       22.36      2.24 o 
   8   7   8        3.64        3.10      1.40 o 
   9   7   8       24.08       20.70      2.37 o 
  -5   8   8        0.16        1.34      2.12 o 
  -4   8   8       16.96       15.24      2.33 o 
  -3   8   8        2.67        1.75      0.81 o 
  -2   8   8        3.66        3.33      0.95 o 
  -1   8   8      278.75      275.25      5.91 o 
   0   8   8       23.14       18.22      2.48 o 
   1   8   8      196.64      181.85      3.64 o 
   2   8   8       26.57       26.55      1.83 o 
   3   8   8       25.73       22.10      1.73 o 
   4   8   8       14.02       15.10      1.33 o 
   5   8   8      304.75      311.91      5.88 o 
   6   8   8        1.18       -0.51      1.01 o 
   7   8   8      167.82      174.98      5.42 o 
   8   8   8        7.90        5.91      1.97 o 
  -4   9   8       14.77       10.66      2.45 o 
  -3   9   8       85.05       87.17      4.06 o 
  -2   9   8       24.79       21.89      3.03 o 
  -1   9   8       56.74       62.61      2.74 o 
   0   9   8       67.46       69.21      2.91 o 
   1   9   8       35.59       32.72      2.82 o 
   2   9   8       45.91       37.69      1.97 o 
   3   9   8        4.91        3.97      1.00 o 
   4   9   8       33.05       28.73      2.15 o 
   5   9   8       26.59       24.93      2.51 o 
   6   9   8       25.42       24.33      3.72 o 
   7   9   8       31.54       32.25      8.25 o 
   8   9   8       44.23       40.51      5.01 o 
  -3  10   8       30.23       39.65      3.33 o 
  -2  10   8       34.27       29.34      2.09 o 
  -1  10   8      233.63      229.18      6.41 o 
   0  10   8        3.09        3.97      1.22 o 
   1  10   8        0.09       -0.52      0.92 o 
   2  10   8       67.91       74.88      2.92 o 
   3  10   8        5.54        7.00      1.39 o 
   4  10   8       26.10       22.64      2.31 o 
   5  10   8       26.79       17.35      2.64 o 
   6  10   8      301.21      320.99      9.23 o 
   7  10   8        0.21       -0.51      1.80 o 
  -1  11   8       83.78       85.57      7.23 o 
   0  11   8        6.09        5.87      2.29 o 
   1  11   8        4.32        3.45      1.31 o 
   2  11   8       62.73       66.94      3.21 o 
   3  11   8       25.35       28.51      2.21 o 
   4  11   8       42.25       46.55      3.27 o 
   5  11   8       40.59       45.96      5.91 o 
  -4 -10   9      139.23      150.66      8.06 o 
  -3 -10   9        0.15       -1.01      2.45 o 
  -2 -10   9       42.31       41.91      5.14 o 
  -1 -10   9       24.18       26.81      3.15 o 
   0 -10   9        0.35        1.74      1.28 o 
  -6  -9   9       13.70       14.76      4.66 o 
  -5  -9   9        4.42        6.45      2.10 o 
  -4  -9   9      111.68      128.98      5.17 o 
  -3  -9   9        0.17        1.61      2.33 o 
  -2  -9   9       16.30       15.16      3.49 o 
  -1  -9   9       53.65       58.06      4.14 o 
   0  -9   9        8.85       11.04      2.06 o 
   1  -9   9       29.76       34.20      2.84 o 
   2  -9   9       38.64       44.73      3.12 o 
  -7  -8   9       30.52       23.73      4.93 o 
  -6  -8   9        8.34        4.93      3.96 o 
  -5  -8   9        0.00        0.45      1.61 o 
  -4  -8   9      127.65      128.67      7.64 o 
  -3  -8   9        3.43        6.05      1.87 o 
  -2  -8   9        0.49       -1.46      1.89 o 
  -1  -8   9       21.28       21.78      2.18 o 
   0  -8   9       35.59       32.14      2.21 o 
   1  -8   9       38.45       39.10      2.39 o 
   2  -8   9        2.17        3.03      1.26 o 
   3  -8   9       29.40       31.52      2.72 o 
   4  -8   9        1.08        3.76      1.62 o 
  -7  -7   9       30.40       31.83      3.47 o 
  -6  -7   9        0.03       -1.28      1.76 o 
  -5  -7   9       98.17      100.81      7.15 o 
  -4  -7   9      103.06      104.05      4.27 o 
  -3  -7   9       29.28       33.82      2.79 o 
  -2  -7   9        0.67        1.69      1.14 o 
  -1  -7   9       32.76       29.57      3.51 o 
   0  -7   9        9.88       10.49      1.36 o 
   1  -7   9       17.20       21.15      1.76 o 
   2  -7   9      161.61      169.68      4.86 o 
   3  -7   9        8.47        8.41      1.64 o 
   4  -7   9       49.88       56.91      3.03 o 
   5  -7   9        4.87        8.29      1.94 o 
  -8  -6   9        3.45        3.99      1.30 o 
  -7  -6   9        8.39       11.24      2.07 o 
  -6  -6   9       34.71       32.82      2.79 o 
  -5  -6   9       11.47        9.90      1.85 o 
  -4  -6   9      227.58      213.65      5.08 o 
  -3  -6   9       19.93       24.69      3.22 o 
  -2  -6   9       92.85       82.99      3.09 o 
  -1  -6   9      105.31       82.19      2.62 o 
   0  -6   9      165.83      155.25      3.78 o 
   1  -6   9       31.56       28.46      1.87 o 
   2  -6   9       17.75       16.31      1.64 o 
   3  -6   9       19.43       23.13      2.52 o 
   4  -6   9        0.77        0.64      0.92 o 
   5  -6   9        0.00       -1.74      0.87 o 
   6  -6   9        0.46       -0.23      0.99 o 
  -8  -5   9       73.92       78.51      3.18 o 
  -7  -5   9       43.02       48.27      3.14 o 
  -6  -5   9       39.53       40.51      3.09 o 
  -5  -5   9       13.16       11.04      2.77 o 
  -4  -5   9      211.49      213.31      4.41 o 
  -3  -5   9       29.87       30.90      1.93 o 
  -2  -5   9       56.06       52.90      2.12 o 
  -1  -5   9        8.47        9.89      1.46 o 
   0  -5   9       10.37        7.92      0.95 o 
   1  -5   9      134.52      125.60      3.26 o 
   2  -5   9        4.01        1.78      0.84 o 
   3  -5   9       22.57       24.38      1.97 o 
   4  -5   9       34.95       30.42      2.21 o 
   5  -5   9       13.54       12.66      3.37 o 
   6  -5   9        8.11        9.62      1.67 o 
   7  -5   9        1.69        3.37      1.55 o 
  -9  -4   9       51.04       44.83      3.79 o 
  -8  -4   9        2.38        1.78      1.66 o 
  -7  -4   9        3.11        3.01      1.02 o 
  -6  -4   9        3.22        3.47      1.04 o 
  -5  -4   9       24.76       29.88      1.94 o 
  -4  -4   9      593.16      601.76      9.15 o 
  -3  -4   9      290.37      291.94      4.65 o 
  -2  -4   9      224.91      212.10      3.89 o 
  -1  -4   9       23.62       17.42      1.25 o 
   0  -4   9        4.89        4.33      1.01 o 
   1  -4   9      394.90      352.09      5.44 o 
   2  -4   9      223.31      206.49      3.85 o 
   3  -4   9     1622.12     1530.65     17.62 o 
   4  -4   9       41.29       29.64      2.47 o 
   5  -4   9       34.51       32.81      2.21 o 
   6  -4   9       12.44       10.73      1.45 o 
   7  -4   9        8.33        7.51      1.29 o 
  -9  -3   9        5.70        8.51      1.92 o 
  -8  -3   9       36.10       37.00      2.51 o 
  -7  -3   9      161.03      154.69     10.50 o 
  -6  -3   9       10.81       14.10      1.44 o 
  -5  -3   9      136.85      137.00      4.17 o 
  -4  -3   9        9.10       11.37      1.28 o 
  -3  -3   9       27.53       30.33      1.43 o 
  -2  -3   9       69.04       57.89      1.75 o 
  -1  -3   9       59.85       57.29      1.80 o 
   0  -3   9       27.18       23.58      1.21 o 
   1  -3   9      753.42      663.16      7.67 o 
   2  -3   9        0.42        0.53      0.92 o 
   3  -3   9       77.06       57.59      2.36 o 
   4  -3   9       22.41       21.53      1.61 o 
   5  -3   9       69.31       63.30      2.41 o 
   6  -3   9        9.89        7.69      1.11 o 
   7  -3   9       18.11       13.28      1.41 o 
   8  -3   9       38.39       42.60      2.44 o 
  -9  -2   9       22.02       18.70      1.86 o 
  -8  -2   9        0.06        1.81      1.19 o 
  -7  -2   9       38.47       38.60      2.44 o 
  -6  -2   9        7.77        7.28      1.21 o 
  -5  -2   9       14.10       15.83      1.39 o 
  -4  -2   9      170.45      169.62      3.74 o 
  -3  -2   9       76.07       77.05      2.48 o 
  -2  -2   9       81.46       84.19      1.97 o 
  -1  -2   9      204.92      199.66      2.99 o 
   0  -2   9     1449.93     1482.61     15.28 o 
   1  -2   9      310.63      324.92      4.14 o 
   2  -2   9        2.21        0.67      0.56 o 
   3  -2   9      536.72      489.75      6.84 o 
   4  -2   9      131.18      115.88      2.73 o 
   5  -2   9      127.63      105.42      2.99 o 
   6  -2   9       14.86       17.68      1.54 o 
   7  -2   9        0.11        0.37      0.80 o 
   8  -2   9       23.03       16.35      1.58 o 
  -9  -1   9       19.75       19.09      1.75 o 
  -8  -1   9       84.30       74.71      2.93 o 
  -7  -1   9        0.34       -0.26      0.78 o 
  -6  -1   9        3.58        2.58      1.09 o 
  -5  -1   9       27.55       27.73      1.89 o 
  -4  -1   9        4.25        3.82      0.86 o 
  -3  -1   9       18.95       19.21      1.25 o 
  -2  -1   9        6.49        6.30      0.68 o 
  -1  -1   9      160.12      171.20      2.65 o 
   0  -1   9      127.89      131.73      5.24 o 
   1  -1   9       20.28       21.51      1.10 o 
   2  -1   9       20.06       16.13      1.07 o 
   3  -1   9        0.17        0.52      0.61 o 
   4  -1   9      727.31      702.29     11.03 o 
   5  -1   9        2.76        0.96      0.71 o 
   6  -1   9        5.34        5.84      1.06 o 
   7  -1   9      161.87      148.26      3.79 o 
   8  -1   9        3.95        2.44      0.96 o 
   9  -1   9        0.07       -1.13      1.06 o 
  -9   0   9      121.97      116.72      6.35 o 
  -8   0   9      118.11      124.02      3.50 o 
  -7   0   9        0.85        0.76      1.03 o 
  -6   0   9        4.78        2.61      1.14 o 
  -5   0   9        4.35        4.51      0.94 o 
  -4   0   9        0.52        0.63      0.73 o 
  -3   0   9        0.76        1.23      0.67 o 
  -2   0   9       64.26       68.02      1.99 o 
  -1   0   9       69.37       73.13      1.63 o 
   0   0   9      215.55      192.76      2.85 o 
   1   0   9        2.74        7.52      1.37 o 
   2   0   9       45.48       39.72      1.70 o 
   3   0   9      346.44      367.30      4.80 o 
   4   0   9      309.18      319.10      5.03 o 
   5   0   9      177.72      181.48      3.55 o 
   6   0   9       23.76       22.42      1.67 o 
   7   0   9       50.34       49.17      2.37 o 
   8   0   9        6.22        5.37      1.12 o 
   9   0   9        0.33       -1.47      0.95 o 
  -8   1   9       12.46       12.35      1.88 o 
  -7   1   9      141.15      141.69      4.14 o 
  -6   1   9      475.98      474.88      8.38 o 
  -5   1   9       42.01       41.21      1.95 o 
  -4   1   9      229.62      231.58      4.94 o 
  -3   1   9        1.29        1.86      0.71 o 
  -2   1   9        8.50        6.91      0.87 o 
  -1   1   9       16.03       18.33      1.28 o 
   0   1   9      345.15      341.80      4.35 o 
   1   1   9     1060.01     1033.61      9.88 o 
   2   1   9     1048.45      984.36     10.40 o 
   3   1   9      336.32      347.89      4.75 o 
   4   1   9      201.24      180.33      3.14 o 
   5   1   9       60.42       53.61      1.73 o 
   6   1   9      101.55       94.13      2.31 o 
   7   1   9      170.18      177.54      4.24 o 
   8   1   9       40.33       36.77      2.24 o 
   9   1   9       44.03       47.30      2.61 o 
  -8   2   9       10.91       12.52      1.88 o 
  -7   2   9       19.03       19.91      2.11 o 
  -6   2   9      169.93      171.54      3.92 o 
  -5   2   9       19.98       20.71      1.51 o 
  -4   2   9      498.14      501.32      7.47 o 
  -3   2   9       23.30       24.25      1.45 o 
  -2   2   9       25.13       27.70      1.42 o 
  -1   2   9        1.93        2.75      0.74 o 
   0   2   9       93.52      106.89      2.09 o 
   1   2   9       46.72       57.77      1.56 o 
   2   2   9      129.19      134.50      3.82 o 
   3   2   9      740.69      726.56      7.67 o 
   4   2   9      206.35      184.47      3.08 o 
   5   2   9      136.69      138.45      3.93 o 
   6   2   9      540.55      515.10      8.24 o 
   7   2   9      204.25      197.87      4.01 o 
   8   2   9        4.87        7.27      1.22 o 
   9   2   9       14.03       15.36      1.66 o 
  -8   3   9        8.06        8.80      3.79 o 
  -7   3   9       29.31       33.78      3.28 o 
  -6   3   9        8.83        6.82      2.34 o 
  -5   3   9       14.39       12.19      1.31 o 
  -4   3   9      100.78       99.62      2.77 o 
  -3   3   9      237.71      228.37      4.26 o 
  -2   3   9       61.08       60.67      2.12 o 
  -1   3   9      122.31      124.10      2.72 o 
   0   3   9       54.98       52.42      2.96 o 
   1   3   9      256.93      261.26      3.88 o 
   2   3   9        2.42        2.28      0.60 o 
   3   3   9      203.48      186.48      2.93 o 
   4   3   9        6.36        5.27      0.80 o 
   5   3   9      476.77      436.24      5.59 o 
   6   3   9      251.16      242.93      4.44 o 
   7   3   9       33.42       37.17      2.38 o 
   8   3   9      266.16      264.37      4.98 o 
   9   3   9        6.64        6.79      1.38 o 
  -7   4   9       43.64       43.56      3.98 o 
  -6   4   9        2.04        1.71      1.30 o 
  -5   4   9      163.08      167.51      5.19 o 
  -4   4   9       67.55       70.96      2.18 o 
  -3   4   9      225.29      206.68      4.04 o 
  -2   4   9       76.70       81.14      2.42 o 
  -1   4   9        0.96        0.99      0.73 o 
   0   4   9       71.62       58.64      1.99 o 
   1   4   9      178.93      180.46      2.90 o 
   2   4   9      369.90      353.19      4.81 o 
   3   4   9      444.12      450.44      5.87 o 
   4   4   9      311.66      324.82      5.14 o 
   5   4   9      190.05      184.91      3.23 o 
   6   4   9       38.32       38.80      1.92 o 
   7   4   9      327.26      324.04      5.52 o 
   8   4   9        0.75        1.08      0.90 o 
   9   4   9        2.55        1.32      1.08 o 
  -7   5   9       17.03       19.27      2.12 o 
  -6   5   9       20.62       20.73      2.15 o 
  -5   5   9        5.24        3.86      1.09 o 
  -4   5   9        7.99        8.30      0.98 o 
  -3   5   9      140.29      144.57      3.30 o 
  -2   5   9       11.76        9.73      1.09 o 
  -1   5   9        1.53        1.42      0.73 o 
   0   5   9      364.03      342.23      5.31 o 
   1   5   9      222.94      222.63      4.07 o 
   2   5   9      358.64      335.77      4.64 o 
   3   5   9       28.21       22.26      1.30 o 
   4   5   9       92.85       94.42      2.94 o 
   5   5   9      116.85      106.27      2.72 o 
   6   5   9       47.96       37.99      2.21 o 
   7   5   9        8.10        6.57      1.10 o 
   8   5   9        2.84        3.25      0.96 o 
   9   5   9       48.01       48.07      2.71 o 
  -6   6   9        1.06        1.26      1.36 o 
  -5   6   9        2.56        2.97      1.15 o 
  -4   6   9        5.03        5.42      1.50 o 
  -3   6   9        2.36        3.82      0.84 o 
  -2   6   9      364.45      364.22      6.24 o 
  -1   6   9       14.38       13.26      1.33 o 
   0   6   9      185.83      178.36      3.58 o 
   1   6   9       34.26       34.11      1.78 o 
   2   6   9       28.00       20.49      1.47 o 
   3   6   9        9.17        9.23      1.42 o 
   4   6   9      152.27      144.56      3.25 o 
   5   6   9       72.60       59.26      2.45 o 
   6   6   9       18.99       19.50      1.45 o 
   7   6   9        0.42        1.39      1.03 o 
   8   6   9       51.42       57.67      3.38 o 
   9   6   9       43.14       41.46      3.07 o 
  -5   7   9        0.27        0.22      1.12 o 
  -4   7   9        1.17        0.64      1.10 o 
  -3   7   9       10.07        8.93      1.14 o 
  -2   7   9        3.44        4.19      0.82 o 
  -1   7   9       25.61       24.55      1.74 o 
   0   7   9        0.27        1.00      1.01 o 
   1   7   9       95.12       88.67      2.56 o 
   2   7   9       33.94       38.56      1.96 o 
   3   7   9       81.61       75.14      2.43 o 
   4   7   9        0.23        2.04      0.92 o 
   5   7   9      129.67      137.29      3.63 o 
   6   7   9      132.85      134.38      3.64 o 
   7   7   9       29.26       27.23      2.73 o 
   8   7   9        4.87        1.38      4.40 o 
   9   7   9        8.48        8.08      1.87 o 
  -5   8   9       11.60        9.22      1.80 o 
  -4   8   9      182.51      195.51      6.15 o 
  -3   8   9       36.49       34.61      1.91 o 
  -2   8   9       73.68       73.23      3.72 o 
  -1   8   9        0.32       -0.04      0.94 o 
   0   8   9        0.97       -0.36      0.88 o 
   1   8   9        0.15       -0.11      0.81 o 
   2   8   9        5.84        6.94      1.21 o 
   3   8   9        0.49        0.61      1.08 o 
   4   8   9        8.55        8.38      1.94 o 
   5   8   9       58.24       66.82      3.14 o 
   6   8   9       18.17       20.28      1.81 o 
   7   8   9       16.66       17.66      2.20 o 
   8   8   9        3.49        0.86      1.66 o 
  -3   9   9       15.94       18.06      2.34 o 
  -2   9   9        9.54       10.50      1.95 o 
  -1   9   9      131.65      131.93      4.31 o 
   0   9   9        0.21        2.00      1.02 o 
   1   9   9        4.94        3.84      0.94 o 
   2   9   9        0.41       -0.01      0.78 o 
   3   9   9       48.29       47.23      2.28 o 
   4   9   9        2.05        1.88      1.15 o 
   5   9   9       16.66       16.17      2.57 o 
   6   9   9      133.03      142.65      4.40 o 
   7   9   9        4.63        5.50      1.63 o 
  -2  10   9       19.19       19.36      1.81 o 
  -1  10   9      116.99      115.75      4.31 o 
   0  10   9        0.00       -0.16      1.03 o 
   1  10   9        0.00        0.69      1.06 o 
   2  10   9       10.41        9.76      1.49 o 
   3  10   9       26.74       26.05      2.07 o 
   4  10   9       60.43       63.14      3.82 o 
   5  10   9       33.44       33.40      3.44 o 
   6  10   9       40.79       51.34     10.34 o 
   0  11   9       19.50       19.26      2.67 o 
   1  11   9        2.07        4.01      2.02 o 
   2  11   9        0.92        0.77      1.10 o 
   3  11   9        0.67        1.09      2.29 o 
   4  11   9       28.15       35.30      2.98 o 
   5  11   9        0.69        2.32      2.03 o 
  -4  -9  10       60.56       61.97      3.97 o 
  -3  -9  10        0.83        2.22      2.43 o 
  -2  -9  10       86.09       78.17      5.99 o 
  -1  -9  10        0.28        0.38      1.78 o 
   0  -9  10       71.45       86.54      4.05 o 
   1  -9  10        2.73        4.07      1.41 o 
  -6  -8  10       20.58       25.84      5.14 o 
  -5  -8  10       22.88       14.48      4.39 o 
  -4  -8  10       15.99       12.07      2.96 o 
  -3  -8  10       39.72       41.53      3.24 o 
  -2  -8  10       31.83       31.72      4.15 o 
  -1  -8  10       56.59       55.37      3.92 o 
   0  -8  10       47.34       51.06      2.80 o 
   1  -8  10        2.96        4.75      1.29 o 
   2  -8  10       56.64       61.70      3.68 o 
   3  -8  10        0.57        0.80      1.23 o 
  -7  -7  10       32.93       35.20      3.79 o 
  -6  -7  10        7.42        6.84      4.04 o 
  -5  -7  10       25.26       23.59      4.74 o 
  -4  -7  10        3.81        2.43      1.72 o 
  -3  -7  10       12.39       14.29      4.21 o 
  -2  -7  10       38.49       34.14      2.73 o 
  -1  -7  10        1.07        3.99      1.37 o 
   0  -7  10        0.75        2.30      1.07 o 
   1  -7  10       20.24       21.26      1.84 o 
   2  -7  10       43.91       56.42      3.44 o 
   3  -7  10       13.78       17.63      3.50 o 
   4  -7  10        0.38        1.21      1.23 o 
  -7  -6  10       10.32       10.06      2.79 o 
  -6  -6  10       92.89       89.15      4.18 o 
  -5  -6  10        1.58        1.42      1.89 o 
  -4  -6  10      151.16      151.78      4.93 o 
  -3  -6  10        9.79        6.07      1.76 o 
  -2  -6  10        0.76        3.06      1.66 o 
  -1  -6  10       46.87       37.15      2.70 o 
   0  -6  10        4.78        2.94      1.01 o 
   1  -6  10        3.29        4.19      1.06 o 
   2  -6  10        7.64        7.92      1.43 o 
   3  -6  10       14.46       13.15      1.75 o 
   4  -6  10       14.56       12.99      1.71 o 
   5  -6  10        3.78        1.70      1.18 o 
  -8  -5  10       14.70       15.65      1.86 o 
  -7  -5  10       25.68       26.82      2.46 o 
  -6  -5  10        0.34       -0.39      1.15 o 
  -5  -5  10       15.24       18.46      1.77 o 
  -4  -5  10       10.74       12.25      1.93 o 
  -3  -5  10      207.20      196.31      4.41 o 
  -2  -5  10        7.76        6.36      1.53 o 
  -1  -5  10      104.12       94.19      2.71 o 
   0  -5  10        7.85        7.07      0.94 o 
   1  -5  10       37.36       26.94      1.83 o 
   2  -5  10       58.85       56.50      2.37 o 
   3  -5  10       27.00       23.90      1.77 o 
   4  -5  10       20.30       18.50      3.64 o 
   5  -5  10        2.77        2.01      1.03 o 
   6  -5  10       17.75       18.65      3.28 o 
  -8  -4  10        0.66        1.08      1.21 o 
  -7  -4  10        9.63       10.96      1.54 o 
  -6  -4  10        4.95        4.62      1.16 o 
  -5  -4  10       69.09       71.18      4.28 o 
  -4  -4  10       44.20       50.25      2.54 o 
  -3  -4  10      177.36      158.39      3.17 o 
  -2  -4  10       51.82       54.03      2.09 o 
  -1  -4  10      139.73      131.73      5.37 o 
   0  -4  10       20.72       16.58      1.73 o 
   1  -4  10      130.29      136.85      3.14 o 
   2  -4  10       12.98       11.30      1.18 o 
   3  -4  10        0.06       -0.01      0.91 o 
   4  -4  10        0.55       -0.19      0.82 o 
   5  -4  10       17.15       16.49      1.75 o 
   6  -4  10       22.42       18.61      1.90 o 
   7  -4  10        0.90        2.37      1.15 o 
  -8  -3  10        0.10       -0.87      1.23 o 
  -7  -3  10       11.62       10.55      1.90 o 
  -6  -3  10      156.62      154.35      4.25 o 
  -5  -3  10        9.32        8.40      1.23 o 
  -4  -3  10      865.82      859.91     12.19 o 
  -3  -3  10       90.44      101.76      2.40 o 
  -2  -3  10      286.13      270.14      4.09 o 
  -1  -3  10      580.35      531.35      6.75 o 
   0  -3  10       98.48       96.30      2.31 o 
   1  -3  10      387.59      357.90      4.92 o 
   2  -3  10       79.58       71.15      2.23 o 
   3  -3  10        1.94        3.19      0.87 o 
   4  -3  10       29.32       31.39      1.73 o 
   5  -3  10        4.22        1.60      0.88 o 
   6  -3  10       44.60       46.15      2.47 o 
   7  -3  10        4.58        3.23      1.26 o 
  -8  -2  10        2.90        2.55      1.29 o 
  -7  -2  10       13.90       13.55      3.31 o 
  -6  -2  10       22.30       22.73      1.95 o 
  -5  -2  10       88.33       91.92      2.90 o 
  -4  -2  10        0.05       -0.49      0.71 o 
  -3  -2  10      324.79      321.06      5.75 o 
  -2  -2  10       35.42       44.32      1.58 o 
  -1  -2  10      275.01      257.33      3.57 o 
   0  -2  10      193.17      172.59      3.20 o 
   1  -2  10      337.66      307.31      5.26 o 
   2  -2  10       81.96       83.48      2.15 o 
   3  -2  10        0.51        0.65      0.69 o 
   4  -2  10        3.17        2.27      0.81 o 
   5  -2  10       36.75       31.66      1.98 o 
   6  -2  10       40.64       36.69      2.66 o 
   7  -2  10       67.87       73.71      4.87 o 
   8  -2  10      202.15      212.64      4.98 o 
  -8  -1  10       50.73       39.41      3.05 o 
  -7  -1  10       61.03       58.02      5.11 o 
  -6  -1  10       76.98       73.78      2.92 o 
  -5  -1  10       87.88       95.08      3.23 o 
  -4  -1  10        0.21        0.91      1.15 o 
  -3  -1  10       62.66       66.24      2.37 o 
  -2  -1  10      197.05      192.70      3.64 o 
  -1  -1  10        4.96        4.72      0.81 o 
   0  -1  10      347.28      315.57      3.83 o 
   1  -1  10       93.45       89.73      2.01 o 
   2  -1  10     1036.08      986.48     10.81 o 
   3  -1  10       43.39       36.68      1.80 o 
   4  -1  10        0.74        0.90      0.75 o 
   5  -1  10       28.84       33.45      1.78 o 
   6  -1  10       89.11       82.08      2.84 o 
   7  -1  10        1.12       -0.46      0.86 o 
   8  -1  10        0.10       -1.40      0.85 o 
  -8   0  10       89.63       86.77      3.49 o 
  -7   0  10        3.78        4.65      1.09 o 
  -6   0  10       68.88       69.69      4.58 o 
  -5   0  10        3.63        2.83      0.94 o 
  -4   0  10      164.84      162.78      4.18 o 
  -3   0  10      140.71      145.05      3.02 o 
  -2   0  10       20.82       21.61      1.39 o 
  -1   0  10      348.94      341.43      4.56 o 
   0   0  10      503.88      496.21      5.69 o 
   1   0  10      640.67      645.01      7.72 o 
   2   0  10      436.30      420.77      4.74 o 
   3   0  10       64.67       61.73      1.81 o 
   4   0  10      143.82      156.08      3.31 o 
   5   0  10      136.77      133.87      3.10 o 
   6   0  10        7.65        6.48      1.08 o 
   7   0  10        1.62        0.21      1.55 o 
   8   0  10        0.05       -0.39      0.89 o 
   9   0  10        1.22        2.01      1.38 o 
  -8   1  10        0.78        1.26      1.73 o 
  -7   1  10      163.58      156.15      4.85 o 
  -6   1  10       45.92       43.75      4.25 o 
  -5   1  10      129.52      131.71      3.66 o 
  -4   1  10       25.70       24.87      1.80 o 
  -3   1  10      129.79      133.13      3.16 o 
  -2   1  10        3.09        3.75      0.82 o 
  -1   1  10       49.49       45.43      1.80 o 
   0   1  10      461.65      439.66      5.58 o 
   1   1  10      540.46      542.97      6.14 o 
   2   1  10        1.61        0.52      0.58 o 
   3   1  10     1101.43     1043.56     11.36 o 
   4   1  10        0.02        0.83      0.68 o 
   5   1  10      145.89      137.09      2.85 o 
   6   1  10       24.68       23.44      1.45 o 
   7   1  10       85.15       81.41      2.36 o 
   8   1  10       21.64       23.15      1.93 o 
   9   1  10        0.27       -0.27      1.61 o 
  -8   2  10       32.50       29.36      2.75 o 
  -7   2  10      213.78      197.90      6.23 o 
  -6   2  10      215.62      214.71      7.06 o 
  -5   2  10       60.80       60.23      2.40 o 
  -4   2  10       19.53       19.77      1.60 o 
  -3   2  10       17.64       15.61      1.69 o 
  -2   2  10       20.21       22.20      1.38 o 
  -1   2  10       18.12       14.82      1.20 o 
   0   2  10       82.00       78.11      2.06 o 
   1   2  10      644.18      675.79      7.87 o 
   2   2  10        0.19        1.52      0.76 o 
   3   2  10      129.98      108.26      2.41 o 
   4   2  10        2.70        4.47      0.78 o 
   5   2  10      211.64      201.20      4.12 o 
   6   2  10        1.32        1.47      0.79 o 
   7   2  10       14.96       14.17      1.39 o 
   8   2  10       70.30       70.39      2.61 o 
   9   2  10        8.09        7.29      1.42 o 
  -7   3  10       10.40        9.44      3.16 o 
  -6   3  10       13.38       13.75      1.23 o 
  -5   3  10      165.57      164.21      4.00 o 
  -4   3  10       11.03       10.37      1.13 o 
  -3   3  10       14.62       17.16      1.35 o 
  -2   3  10      157.20      155.63      3.53 o 
  -1   3  10       50.23       47.46      1.86 o 
   0   3  10      382.34      367.18      5.57 o 
   1   3  10      105.60      126.61      2.55 o 
   2   3  10      146.08      137.65      2.75 o 
   3   3  10        0.35       -0.05      0.79 o 
   4   3  10      321.33      300.76      4.42 o 
   5   3  10       71.41       74.91      2.91 o 
   6   3  10      101.19       96.43      2.75 o 
   7   3  10       27.49       26.29      1.97 o 
   8   3  10       83.43       90.45      2.91 o 
   9   3  10        0.04       -0.38      0.93 o 
  -7   4  10        0.18        0.77      1.29 o 
  -6   4  10       84.25       81.34      4.58 o 
  -5   4  10       15.27       16.41      1.37 o 
  -4   4  10       55.80       52.28      2.03 o 
  -3   4  10        1.74        2.21      0.76 o 
  -2   4  10       80.71       87.94      2.61 o 
  -1   4  10       87.26       85.89      2.40 o 
   0   4  10      180.79      220.80      4.04 o 
   1   4  10     1488.05     1394.10     16.22 o 
   2   4  10       34.99       47.38      1.73 o 
   3   4  10       95.11       71.11      2.28 o 
   4   4  10       56.80       55.33      2.27 o 
   5   4  10      121.68      133.38      6.46 o 
   6   4  10        0.06        0.86      0.84 o 
   7   4  10      152.90      154.26      6.36 o 
   8   4  10       93.56      102.56      3.07 o 
   9   4  10        2.97        2.84      1.13 o 
  -6   5  10       14.79       14.80      4.95 o 
  -5   5  10       24.87       24.00      2.38 o 
  -4   5  10        1.61        1.00      0.76 o 
  -3   5  10       50.25       54.25      2.10 o 
  -2   5  10       21.76       21.04      1.53 o 
  -1   5  10      141.72      156.10      7.82 o 
   0   5  10      131.42      133.72      3.08 o 
   1   5  10       15.71       10.42      1.17 o 
   2   5  10       86.51       66.67      1.92 o 
   3   5  10       37.56       34.79      1.80 o 
   4   5  10       10.08        6.51      1.24 o 
   5   5  10        4.36        3.80      1.13 o 
   6   5  10        9.71       11.81      1.47 o 
   7   5  10        0.01        0.90      1.01 o 
   8   5  10        0.20       -0.22      1.15 o 
   9   5  10        5.32        3.96      2.14 o 
  -6   6  10       29.29       27.66      3.01 o 
  -5   6  10       29.04       29.12      2.72 o 
  -4   6  10      157.94      159.42      2.98 o 
  -3   6  10       15.14       13.70      1.38 o 
  -2   6  10      554.52      544.03      8.62 o 
  -1   6  10       13.28       11.97      1.29 o 
   0   6  10       47.27       38.18      1.92 o 
   1   6  10       86.06       73.05      2.39 o 
   2   6  10        0.38        0.20      0.86 o 
   3   6  10      238.59      203.38      5.74 o 
   4   6  10      127.88      106.73      3.17 o 
   5   6  10      135.52      120.86      3.42 o 
   6   6  10       54.79       65.70      2.62 o 
   7   6  10        5.89        7.34      1.38 o 
   8   6  10       22.59       27.84      2.24 o 
   9   6  10       44.80       46.94      3.34 o 
  -5   7  10       34.56       34.14      5.40 o 
  -4   7  10       52.75       52.74      3.20 o 
  -3   7  10       52.54       51.69      1.92 o 
  -2   7  10       17.19       18.33      1.68 o 
  -1   7  10       99.51       93.12      3.02 o 
   0   7  10       21.80       20.25      2.55 o 
   1   7  10       54.00       53.38      2.20 o 
   2   7  10       37.48       39.92      2.07 o 
   3   7  10        0.49       -0.15      0.95 o 
   4   7  10       52.25       56.80      2.30 o 
   5   7  10        1.02       -0.56      1.07 o 
   6   7  10        5.82        7.44      1.55 o 
   7   7  10       13.97       13.03      2.02 o 
   8   7  10        5.86        4.97      2.00 o 
  -4   8  10        0.01       -0.87      1.17 o 
  -3   8  10       12.36       10.90      1.86 o 
  -2   8  10        1.53        0.38      0.90 o 
  -1   8  10        0.50        0.59      0.78 o 
   0   8  10       19.46       22.43      1.98 o 
   1   8  10        0.27        1.15      1.13 o 
   2   8  10        0.49        1.15      0.98 o 
   3   8  10       57.49       63.96      2.97 o 
   4   8  10       43.22       52.12      2.81 o 
   5   8  10       17.58       16.08      1.76 o 
   6   8  10      107.39      111.49      3.78 o 
   7   8  10        1.01       -0.89      1.38 o 
   8   8  10      119.69      123.01     10.36 o 
  -3   9  10       27.48       25.72      1.93 o 
  -2   9  10       54.27       52.35      2.71 o 
  -1   9  10       15.76       15.86      1.75 o 
   0   9  10       80.52       73.24      2.91 o 
   1   9  10       87.31       99.14      3.32 o 
   2   9  10        2.22        2.72      0.94 o 
   3   9  10      211.21      227.99      5.52 o 
   4   9  10        0.25        2.03      1.20 o 
   5   9  10      399.65      389.84     15.98 o 
   6   9  10       28.20       27.54      2.42 o 
   7   9  10       50.80       48.76      5.20 o 
  -1  10  10        0.76       -0.50      1.05 o 
   0  10  10        0.22        1.65      1.17 o 
   1  10  10        3.04        3.58      1.30 o 
   2  10  10      142.20      153.78      4.31 o 
   3  10  10       10.53        7.50      1.69 o 
   4  10  10      224.17      241.68      5.74 o 
   5  10  10        9.90        9.22      2.39 o 
   6  10  10       14.34       16.46      5.29 o 
   2  11  10       83.26       99.54      4.75 o 
   3  11  10        5.14        3.62      1.73 o 
  -3  -9  11        0.28        0.96      2.34 o 
  -2  -9  11       12.27        6.53      2.74 o 
  -1  -9  11       43.88       57.46      5.94 o 
   0  -9  11       81.79      100.26      5.01 o 
  -5  -8  11       17.08       23.32      5.03 o 
  -4  -8  11       19.24       23.49      2.77 o 
  -3  -8  11       10.71       14.77      2.34 o 
  -2  -8  11        0.67        3.57      2.52 o 
  -1  -8  11       19.65       16.65      3.50 o 
   0  -8  11       19.37       28.35      2.66 o 
   1  -8  11        5.76        6.09      1.47 o 
   2  -8  11       69.27       79.04      3.38 o 
  -6  -7  11        0.02        2.41      3.95 o 
  -5  -7  11       34.12       32.03      5.24 o 
  -4  -7  11        0.85       -0.96      2.49 o 
  -3  -7  11       13.39        9.72      2.18 o 
  -2  -7  11        3.17        3.45      1.77 o 
  -1  -7  11       11.64       10.26      2.79 o 
   0  -7  11      216.49      192.63      6.25 o 
   1  -7  11       35.85       37.52      2.43 o 
   2  -7  11        1.60        2.10      1.15 o 
   3  -7  11        0.02        0.60      1.21 o 
   4  -7  11       67.90       76.91      7.86 o 
  -7  -6  11        0.00       -1.13      2.00 o 
  -6  -6  11       14.36       14.35      5.89 o 
  -5  -6  11        0.00        4.45      3.52 o 
  -4  -6  11        0.48       -3.42      2.73 o 
  -3  -6  11        1.65        4.08      2.50 o 
  -2  -6  11       95.29       91.00      4.01 o 
  -1  -6  11      209.97      216.14      5.22 o 
   0  -6  11       12.99       16.20      1.92 o 
   1  -6  11       23.88       20.55      1.83 o 
   2  -6  11       22.15       22.39      1.90 o 
   3  -6  11       41.00       45.48      2.88 o 
   4  -6  11       37.98       34.60      2.71 o 
   5  -6  11       39.52       41.51      4.14 o 
  -7  -5  11        0.29        1.84      1.69 o 
  -6  -5  11       25.75       26.76      2.23 o 
  -5  -5  11       74.45       74.65      3.88 o 
  -4  -5  11       17.81       18.12      2.53 o 
  -3  -5  11      169.51      158.60      4.57 o 
  -2  -5  11        1.80        4.60      1.87 o 
  -1  -5  11        0.05        1.94      1.16 o 
   0  -5  11       19.24       20.15      2.00 o 
   1  -5  11       10.41        7.37      1.20 o 
   2  -5  11       23.25       22.06      2.03 o 
   3  -5  11       32.75       31.13      2.12 o 
   4  -5  11        1.44        0.75      1.38 o 
   5  -5  11        9.18        7.81      2.18 o 
   6  -5  11       76.35       86.55      4.92 o 
  -7  -4  11        1.90        0.84      1.44 o 
  -6  -4  11        0.31       -0.96      1.41 o 
  -5  -4  11        1.46        0.39      1.24 o 
  -4  -4  11      221.24      224.21      5.02 o 
  -3  -4  11        2.02        2.05      1.01 o 
  -2  -4  11      158.67      153.92      4.46 o 
  -1  -4  11       19.42       22.67      2.03 o 
   0  -4  11        0.62        1.24      0.92 o 
   1  -4  11      201.29      205.95      4.14 o 
   2  -4  11       57.88       62.28      2.33 o 
   3  -4  11       88.72       92.39      2.73 o 
   4  -4  11       13.72       18.61      1.69 o 
   5  -4  11        1.13        0.71      1.07 o 
   6  -4  11       65.08       71.21      6.89 o 
  -8  -3  11       52.75       54.48      4.45 o 
  -7  -3  11       10.44       11.36      1.71 o 
  -6  -3  11      131.92      132.13      4.03 o 
  -5  -3  11       14.88       13.81      1.54 o 
  -4  -3  11        3.90        3.65      1.05 o 
  -3  -3  11      439.01      424.59      7.31 o 
  -2  -3  11      613.57      597.09      7.32 o 
  -1  -3  11      265.39      256.34      4.63 o 
   0  -3  11      322.18      303.84      5.14 o 
   1  -3  11       11.48       13.88      1.52 o 
   2  -3  11        1.43        2.61      0.90 o 
   3  -3  11      147.74      142.81      3.35 o 
   4  -3  11       44.17       45.84      2.18 o 
   5  -3  11       54.29       62.33      2.74 o 
   6  -3  11       56.82       59.43      2.81 o 
   7  -3  11       39.40       37.31      2.69 o 
  -8  -2  11       50.25       50.91      4.02 o 
  -7  -2  11        2.90        4.19      1.70 o 
  -6  -2  11       94.44       91.31      3.49 o 
  -5  -2  11      116.90      115.60      3.35 o 
  -4  -2  11       48.34       53.15      3.21 o 
  -3  -2  11      474.57      489.83     13.66 o 
  -2  -2  11      491.86      499.51      6.30 o 
  -1  -2  11      569.08      545.10      6.82 o 
   0  -2  11      143.65      133.84      2.85 o 
   1  -2  11       51.98       43.59      2.01 o 
   2  -2  11        8.56       10.33      0.99 o 
   3  -2  11       32.44       37.86      1.92 o 
   4  -2  11       33.63       34.74      1.89 o 
   5  -2  11       34.00       31.47      1.88 o 
   6  -2  11      238.65      220.95      6.38 o 
   7  -2  11        1.86        1.81      1.03 o 
  -8  -1  11      157.41      156.02      7.25 o 
  -7  -1  11       55.51       54.08      3.02 o 
  -6  -1  11       16.74       15.25      2.57 o 
  -5  -1  11       92.94       90.25      3.29 o 
  -4  -1  11        1.68       -0.48      1.63 o 
  -3  -1  11      276.10      277.82      7.26 o 
  -2  -1  11        0.54        0.86      0.77 o 
  -1  -1  11      658.04      619.11      7.46 o 
   0  -1  11        6.23        7.63      1.10 o 
   1  -1  11      172.53      148.37      2.91 o 
   2  -1  11        2.95        4.04      0.83 o 
   3  -1  11       52.56       46.89      2.12 o 
   4  -1  11       74.22       69.24      2.35 o 
   5  -1  11       54.35       56.15      2.25 o 
   6  -1  11        0.00        0.45      0.80 o 
   7  -1  11        0.00        1.22      0.99 o 
   8  -1  11        5.92       10.69      1.66 o 
  -8   0  11        1.10        0.64      1.51 o 
  -7   0  11        1.51        1.81      1.03 o 
  -6   0  11       90.26       94.70      4.85 o 
  -5   0  11       58.99       61.72      2.73 o 
  -4   0  11        0.63        0.83      0.86 o 
  -3   0  11      121.06      115.73      3.20 o 
  -2   0  11      306.09      296.62      5.26 o 
  -1   0  11       22.09       18.58      1.34 o 
   0   0  11      122.01      114.28      3.03 o 
   1   0  11      301.58      284.12      4.37 o 
   2   0  11      101.16       89.79      2.55 o 
   3   0  11        0.24        0.60      0.77 o 
   4   0  11        3.01        1.03      0.66 o 
   5   0  11        0.10       -0.22      0.69 o 
   6   0  11        0.37       -0.40      0.69 o 
   7   0  11        0.19        1.20      0.98 o 
   8   0  11       18.20       24.08      2.76 o 
  -8   1  11        1.16        4.22      2.70 o 
  -7   1  11        0.10       -1.24      0.81 o 
  -6   1  11        0.00        1.79      1.47 o 
  -5   1  11       34.81       37.32      2.31 o 
  -4   1  11       16.83       15.13      1.58 o 
  -3   1  11      155.86      152.44      3.25 o 
  -2   1  11      380.74      363.95      5.62 o 
  -1   1  11      110.99      109.23      2.75 o 
   0   1  11       11.19       10.18      1.00 o 
   1   1  11       20.88       18.16      1.48 o 
   2   1  11        0.28        0.02      0.73 o 
   3   1  11        3.85        3.24      0.77 o 
   4   1  11      127.68      112.98      2.90 o 
   5   1  11       68.95       69.89      2.94 o 
   6   1  11       19.59       22.83      1.63 o 
   7   1  11       27.51       26.20      1.77 o 
   8   1  11        9.09        9.86      1.54 o 
  -7   2  11        0.52        0.65      0.87 o 
  -6   2  11        0.02        1.84      1.97 o 
  -5   2  11      162.38      159.31      6.17 o 
  -4   2  11       99.11       94.06      3.18 o 
  -3   2  11       66.06       66.94      2.35 o 
  -2   2  11      158.28      133.83      3.06 o 
  -1   2  11       10.38       14.08      1.47 o 
   0   2  11       31.45       25.02      1.57 o 
   1   2  11       64.27       52.07      1.77 o 
   2   2  11       59.10       56.10      2.15 o 
   3   2  11       22.87       20.75      2.19 o 
   4   2  11       39.35       35.39      1.60 o 
   5   2  11       16.79       13.75      1.33 o 
   6   2  11        1.59        1.44      0.90 o 
   7   2  11        2.43        1.42      0.96 o 
   8   2  11      132.33      138.40      3.75 o 
  -7   3  11       88.57       84.57      5.45 o 
  -6   3  11      169.62      170.15      4.17 o 
  -5   3  11      200.71      194.08      4.70 o 
  -4   3  11       23.51       25.36      1.88 o 
  -3   3  11        0.00       -1.18      0.67 o 
  -2   3  11       66.19       55.52      2.46 o 
  -1   3  11        8.20        7.91      1.10 o 
   0   3  11      341.58      270.92      4.68 o 
   1   3  11      113.97      121.79      2.54 o 
   2   3  11       14.45        6.24      1.07 o 
   3   3  11       22.75       21.83      2.06 o 
   4   3  11       81.85       79.05      4.81 o 
   5   3  11       16.49       13.45      1.51 o 
   6   3  11        0.52        1.25      0.84 o 
   7   3  11        7.51        6.37      1.17 o 
   8   3  11       24.83       27.74      1.96 o 
   9   3  11        6.03        6.23      1.53 o 
  -6   4  11        0.79        2.16      1.40 o 
  -5   4  11       44.75       47.89      2.23 o 
  -4   4  11        6.98        6.39      1.03 o 
  -3   4  11       40.75       37.37      2.53 o 
  -2   4  11       18.54       17.26      1.48 o 
  -1   4  11      539.27      504.74      8.70 o 
   0   4  11      223.75      193.62      3.89 o 
   1   4  11        7.14        2.70      0.92 o 
   2   4  11      690.29      635.80      7.73 o 
   3   4  11       12.85       14.25      1.33 o 
   4   4  11       15.89       11.86      1.48 o 
   5   4  11       27.43       24.75      1.61 o 
   6   4  11       21.32       19.03      1.84 o 
   7   4  11       10.46        7.29      1.48 o 
   8   4  11        4.82        3.89      1.18 o 
  -6   5  11      117.38      121.07      5.00 o 
  -5   5  11       15.04       15.66      1.37 o 
  -4   5  11        0.35        0.22      0.95 o 
  -3   5  11      123.34      137.80      3.55 o 
  -2   5  11      337.99      352.75      7.20 o 
  -1   5  11      390.38      367.96     11.21 o 
   0   5  11       90.32       92.07      2.69 o 
   1   5  11      220.43      190.30      3.95 o 
   2   5  11        0.61        1.47      0.88 o 
   3   5  11        0.44        0.15      0.88 o 
   4   5  11       17.43       15.72      1.62 o 
   5   5  11       18.17       17.89      1.68 o 
   6   5  11       11.94       14.53      1.97 o 
   7   5  11       15.06       12.36      2.06 o 
   8   5  11       40.55       39.52      2.68 o 
  -5   6  11        6.43        6.74      4.39 o 
  -4   6  11      213.22      218.25      5.74 o 
  -3   6  11       24.04       26.90      1.84 o 
  -2   6  11        1.44        1.63      0.90 o 
  -1   6  11       23.67       21.55      2.05 o 
   0   6  11        0.01       -0.12      0.77 o 
   1   6  11       40.23       41.60      2.11 o 
   2   6  11       16.86       14.86      1.42 o 
   3   6  11       49.90       54.69      2.63 o 
   4   6  11      110.45      118.59      3.43 o 
   5   6  11       91.68       84.50      3.43 o 
   6   6  11       74.64       85.39      2.96 o 
   7   6  11        0.07       -0.49      1.41 o 
   8   6  11        0.05       -0.80      1.18 o 
  -4   7  11        1.01        0.81      1.04 o 
  -3   7  11       14.57       14.45      1.73 o 
  -2   7  11       49.81       50.23      3.49 o 
  -1   7  11       35.26       39.20      2.35 o 
   0   7  11       18.74       21.06      1.80 o 
   1   7  11        0.56        1.12      0.93 o 
   2   7  11      101.43      107.11      3.04 o 
   3   7  11       76.11       77.06      3.13 o 
   4   7  11       88.71       96.06      3.92 o 
   5   7  11        7.16        7.23      1.38 o 
   6   7  11       18.73       21.30      3.03 o 
   7   7  11        2.90        1.79      2.05 o 
   8   7  11        9.36        9.88      2.09 o 
  -3   8  11        1.99        2.75      1.06 o 
  -2   8  11       67.24       65.32      2.42 o 
  -1   8  11      129.48      132.82      6.05 o 
   0   8  11       78.49       88.47      3.44 o 
   1   8  11      104.86      109.41      3.39 o 
   2   8  11      119.65      128.14      3.74 o 
   3   8  11        3.71        1.98      1.27 o 
   4   8  11        6.99        3.90      1.55 o 
   5   8  11        1.92       -0.52      1.16 o 
   6   8  11        1.31       -0.27      1.19 o 
   7   8  11        0.49       -1.97      1.34 o 
  -2   9  11        6.59        3.11      1.71 o 
  -1   9  11      205.72      211.40      5.56 o 
   0   9  11       49.91       58.48      3.98 o 
   1   9  11      151.77      167.28      6.48 o 
   2   9  11       20.59       26.38      2.14 o 
   3   9  11       41.46       40.71      3.04 o 
   4   9  11        1.35        2.08      1.97 o 
   5   9  11        8.15        4.74      2.22 o 
   6   9  11      121.20      124.37      5.54 o 
   0  10  11        1.00        0.66      1.47 o 
   1  10  11       41.48       40.78      2.97 o 
   2  10  11        1.73        0.93      1.05 o 
   3  10  11       13.03       15.73      1.90 o 
   4  10  11        0.99        1.30      1.37 o 
   5  10  11       49.16       49.19      4.62 o 
  -3  -8  12       57.08       60.67      5.02 o 
  -2  -8  12       76.09       80.51      5.89 o 
  -1  -8  12        2.79        3.96      2.68 o 
   0  -8  12        0.42        2.44      1.82 o 
   1  -8  12       14.33       11.82      2.17 o 
  -5  -7  12        3.25        2.61      3.77 o 
  -4  -7  12       51.84       54.96      6.04 o 
  -3  -7  12       25.76       25.48      3.09 o 
  -2  -7  12       20.34       20.16      3.48 o 
  -1  -7  12        5.77        5.45      2.54 o 
   0  -7  12        0.35        0.34      1.39 o 
   1  -7  12        1.65        3.35      1.60 o 
   2  -7  12      182.72      198.69      5.07 o 
   3  -7  12        1.46        1.14      1.52 o 
  -6  -6  12      200.25      209.03      7.67 o 
  -5  -6  12       22.20       33.48      5.35 o 
  -4  -6  12       11.95       14.97      4.24 o 
  -3  -6  12       18.79       21.64      2.55 o 
  -2  -6  12        2.47        1.51      1.72 o 
  -1  -6  12       26.64       22.23      3.44 o 
   0  -6  12       38.10       44.40      3.05 o 
   1  -6  12        2.82        3.83      2.01 o 
   2  -6  12        0.00       -0.36      1.05 o 
   3  -6  12       17.38       15.44      1.95 o 
   4  -6  12       33.50       31.18      2.67 o 
  -6  -5  12       70.00       70.81      4.24 o 
  -5  -5  12       30.74       30.90      3.02 o 
  -4  -5  12       10.06       11.93      3.04 o 
  -3  -5  12       80.10       77.84      2.66 o 
  -2  -5  12       62.43       66.91      3.27 o 
  -1  -5  12        2.28        1.35      1.38 o 
   0  -5  12       10.52        6.74      1.55 o 
   1  -5  12       66.68       67.17      3.41 o 
   2  -5  12        0.45        0.78      1.02 o 
   3  -5  12       39.86       35.96      2.36 o 
   4  -5  12       53.72       56.50      2.91 o 
   5  -5  12        8.98        8.81      1.74 o 
  -7  -4  12        2.52        0.84      1.41 o 
  -6  -4  12        7.62       12.49      2.26 o 
  -5  -4  12       40.72       40.49      2.58 o 
  -4  -4  12      344.01      338.85     12.01 o 
  -3  -4  12       90.95       85.31      3.99 o 
  -2  -4  12       52.61       48.79      2.22 o 
  -1  -4  12       35.20       37.77      2.31 o 
   0  -4  12       23.89       20.58      1.82 o 
   1  -4  12       25.69       21.20      1.92 o 
   2  -4  12        5.29        5.51      1.16 o 
   3  -4  12      162.58      170.17      7.08 o 
   4  -4  12       47.70       46.00      2.60 o 
   5  -4  12      175.27      188.20      9.30 o 
   6  -4  12       28.81       32.45      3.54 o 
  -7  -3  12        1.17        1.94      1.30 o 
  -6  -3  12        9.22        9.40      1.59 o 
  -5  -3  12        7.89       11.18      1.56 o 
  -4  -3  12       96.29       97.99      3.36 o 
  -3  -3  12      192.05      197.07      7.86 o 
  -2  -3  12       31.40       39.70      2.52 o 
  -1  -3  12       55.77       56.13      3.43 o 
   0  -3  12      220.29      226.79      4.91 o 
   1  -3  12        0.68        1.68      1.39 o 
   2  -3  12      250.25      265.42      5.38 o 
   3  -3  12      384.65      366.11      6.12 o 
   4  -3  12        8.82        7.13      1.19 o 
   5  -3  12       22.37       25.63      2.19 o 
   6  -3  12       11.71       13.36      2.10 o 
  -7  -2  12      175.71      174.65      5.24 o 
  -6  -2  12        2.69        3.58      1.97 o 
  -5  -2  12      289.42      287.61      5.87 o 
  -4  -2  12       43.95       42.66      2.44 o 
  -3  -2  12        1.24        2.31      1.54 o 
  -2  -2  12        2.07        2.65      0.77 o 
  -1  -2  12        1.33        2.20      1.09 o 
   0  -2  12       40.13       40.91      1.97 o 
   1  -2  12       14.92       13.61      1.35 o 
   2  -2  12       56.42       61.53      2.50 o 
   3  -2  12       14.98       14.55      1.42 o 
   4  -2  12       35.48       34.29      2.51 o 
   5  -2  12        0.06        0.46      1.17 o 
   6  -2  12        6.60        4.41      1.24 o 
   7  -2  12        9.70       14.06      2.18 o 
  -7  -1  12      127.19      127.61      4.62 o 
  -6  -1  12        0.19        0.68      1.08 o 
  -5  -1  12      264.44      251.79      6.14 o 
  -4  -1  12       16.32       14.66      1.93 o 
  -3  -1  12      138.55      133.32      3.63 o 
  -2  -1  12        1.96        1.15      0.87 o 
  -1  -1  12        1.92        2.26      0.80 o 
   0  -1  12      545.76      541.77      7.74 o 
   1  -1  12        6.11        9.80      1.53 o 
   2  -1  12        7.18        7.36      1.01 o 
   3  -1  12        0.54       -0.83      0.79 o 
   4  -1  12      194.69      185.13      3.99 o 
   5  -1  12        3.49        5.27      1.14 o 
   6  -1  12        4.13        2.12      1.02 o 
   7  -1  12      178.17      198.26      5.02 o 
  -7   0  12       25.07       23.93      2.09 o 
  -6   0  12       65.83       66.79      2.99 o 
  -5   0  12        1.55        1.52      0.99 o 
  -4   0  12      203.49      197.55      5.17 o 
  -3   0  12       73.68       72.67      3.16 o 
  -2   0  12      220.55      225.40      4.31 o 
  -1   0  12        6.75        2.85      0.97 o 
   0   0  12        6.48        5.37      1.07 o 
   1   0  12       58.98       56.36      2.27 o 
   2   0  12       47.91       54.31      2.15 o 
   3   0  12       56.78       53.54      2.17 o 
   4   0  12       62.91       56.55      2.13 o 
   5   0  12        0.21        0.95      0.77 o 
   6   0  12       13.10       12.20      1.27 o 
   7   0  12      129.18      126.53      3.74 o 
   8   0  12       26.62       22.43      3.36 o 
  -7   1  12       35.61       36.23      2.41 o 
  -6   1  12       16.13       16.65      1.79 o 
  -5   1  12      114.67      113.82      4.24 o 
  -4   1  12       43.62       40.75      3.88 o 
  -3   1  12       29.60       31.24      2.24 o 
  -2   1  12        6.78        5.08      1.33 o 
  -1   1  12        8.08        7.99      1.72 o 
   0   1  12       29.89       36.84      1.60 o 
   1   1  12      149.69      132.31      3.58 o 
   2   1  12       39.43       31.93      2.05 o 
   3   1  12      106.88       87.35      2.62 o 
   4   1  12        9.50        9.61      1.47 o 
   5   1  12       20.25       18.40      1.54 o 
   6   1  12       59.25       65.26      2.57 o 
   7   1  12        0.44       -0.42      0.91 o 
   8   1  12       30.74       34.09      2.20 o 
  -7   2  12       61.27       56.40      4.28 o 
  -6   2  12       56.51       56.94      2.66 o 
  -5   2  12        2.28        2.22      1.49 o 
  -4   2  12       59.29       61.51      2.77 o 
  -3   2  12       32.89       29.26      1.91 o 
  -2   2  12        5.65        4.51      1.25 o 
  -1   2  12       26.73       26.23      1.69 o 
   0   2  12        6.52        7.18      1.14 o 
   1   2  12      400.25      385.94      5.39 o 
   2   2  12        0.03        1.06      1.20 o 
   3   2  12      123.21      120.81      3.42 o 
   4   2  12        7.03        6.54      1.11 o 
   5   2  12       71.77       69.56      2.97 o 
   6   2  12        3.23        1.84      0.98 o 
   7   2  12      166.54      178.40      4.40 o 
   8   2  12        2.42        0.28      1.02 o 
  -6   3  12        1.49        2.45      1.10 o 
  -5   3  12        3.60        3.48      1.14 o 
  -4   3  12        3.86        4.21      1.12 o 
  -3   3  12        6.96        5.21      1.08 o 
  -2   3  12        3.59        2.81      1.55 o 
  -1   3  12       23.49       23.59      1.61 o 
   0   3  12        0.49       -0.25      1.09 o 
   1   3  12       22.72       21.87      1.29 o 
   2   3  12        6.41        4.94      1.08 o 
   3   3  12       13.13       16.21      1.63 o 
   4   3  12       43.52       48.81      2.34 o 
   5   3  12        0.27        0.43      1.01 o 
   6   3  12      132.94      136.64      4.04 o 
   7   3  12        9.23       11.36      1.68 o 
   8   3  12      103.55      107.31      3.94 o 
  -6   4  12        8.45        7.00      1.79 o 
  -5   4  12       61.49       72.46      2.89 o 
  -4   4  12       55.92       51.45      3.78 o 
  -3   4  12       22.40       21.74      1.70 o 
  -2   4  12      100.68       91.30      4.33 o 
  -1   4  12       37.39       41.69      3.29 o 
   0   4  12       48.11       46.33      2.20 o 
   1   4  12       45.54       45.61      2.21 o 
   2   4  12        2.82        1.55      1.46 o 
   3   4  12        0.65       -0.23      1.08 o 
   4   4  12       14.80       13.79      1.60 o 
   5   4  12        7.03        8.44      1.39 o 
   6   4  12       34.32       36.30      2.43 o 
   7   4  12       80.07       80.63      5.59 o 
   8   4  12        4.40        6.40      1.52 o 
  -5   5  12      163.94      163.79      4.97 o 
  -4   5  12      142.03      146.71      4.24 o 
  -3   5  12      159.10      146.77      3.86 o 
  -2   5  12      129.42      117.69      3.46 o 
  -1   5  12        5.28        2.79      1.05 o 
   0   5  12        0.15       -0.80      0.83 o 
   1   5  12       22.99       21.44      1.72 o 
   2   5  12        0.00       -0.31      0.90 o 
   3   5  12       33.75       33.82      1.88 o 
   4   5  12        3.38        1.00      1.14 o 
   5   5  12        5.86        4.67      1.28 o 
   6   5  12        3.64        2.09      1.49 o 
   7   5  12        0.02       -1.05      2.33 o 
   8   5  12        6.65        6.00      1.63 o 
  -5   6  12        0.39        1.02      1.50 o 
  -4   6  12      126.52      124.20      3.47 o 
  -3   6  12       10.87       11.60      1.44 o 
  -2   6  12       37.66       46.53      2.52 o 
  -1   6  12       25.84       26.59      2.01 o 
   0   6  12       27.65       27.35      1.86 o 
   1   6  12       99.76       92.33      2.88 o 
   2   6  12        5.95        3.93      1.08 o 
   3   6  12        4.04        3.67      1.29 o 
   4   6  12       71.16       81.12      3.11 o 
   5   6  12        3.98        3.40      1.66 o 
   6   6  12        0.23       -0.31      1.23 o 
   7   6  12        7.19        3.22      2.17 o 
  -4   7  12      193.26      201.93      4.74 o 
  -3   7  12        0.79       -1.06      0.99 o 
  -2   7  12       18.73       18.04      2.36 o 
  -1   7  12       88.91       84.98      5.03 o 
   0   7  12       11.20       14.80      1.53 o 
   1   7  12        1.93        2.51      1.07 o 
   2   7  12       37.32       42.62      2.32 o 
   3   7  12       14.16       11.57      1.70 o 
   4   7  12        4.92        8.51      1.88 o 
   5   7  12        2.87        1.86      1.33 o 
   6   7  12        7.56        2.81      1.54 o 
   7   7  12        4.38        3.23      1.72 o 
  -3   8  12       43.94       38.82      3.35 o 
  -2   8  12        2.09        0.64      0.91 o 
  -1   8  12       38.47       41.64      3.64 o 
   0   8  12       24.66       31.76      2.51 o 
   1   8  12       49.26       52.71      3.05 o 
   2   8  12       10.35       16.45      2.65 o 
   3   8  12        0.93        0.83      1.26 o 
   4   8  12        2.03        0.21      1.50 o 
   5   8  12        4.46        2.23      1.79 o 
   6   8  12       69.99       77.61      3.63 o 
  -1   9  12        1.33        0.79      1.43 o 
   0   9  12       20.53       18.04      1.78 o 
   1   9  12       42.68       50.27      2.81 o 
   2   9  12        0.04        0.87      1.22 o 
   3   9  12       77.17       87.45      4.02 o 
   4   9  12       36.12       42.57      3.97 o 
   5   9  12        7.09        7.32      2.40 o 
   2  10  12       68.10       76.21      3.11 o 
   3  10  12        0.32        0.30      1.36 o 
  -3  -7  13       50.60       56.94      3.66 o 
  -2  -7  13       35.56       38.27      4.48 o 
  -1  -7  13       19.09       16.02      3.40 o 
   0  -7  13       17.17       15.84      3.41 o 
   1  -7  13        2.79        4.30      1.78 o 
  -5  -6  13        3.70        4.92      4.03 o 
  -4  -6  13       23.06       23.15      4.72 o 
  -3  -6  13       10.72       11.04      1.63 o 
  -2  -6  13       14.25       13.50      2.58 o 
  -1  -6  13       54.03       45.80      4.87 o 
   0  -6  13        0.11       -1.27      1.98 o 
   1  -6  13        7.08        5.76      2.06 o 
   2  -6  13       20.64       27.96      2.70 o 
   3  -6  13       18.37       18.79      2.01 o 
  -5  -5  13       17.71       19.33      2.81 o 
  -4  -5  13      289.10      278.77     19.09 o 
  -3  -5  13       31.24       38.66      6.22 o 
  -2  -5  13        5.89        6.84      1.94 o 
  -1  -5  13       38.38       40.05      3.11 o 
   0  -5  13        0.02       -2.23      2.62 o 
   1  -5  13       14.73       14.61      2.39 o 
   2  -5  13        7.42        8.59      1.79 o 
   3  -5  13       54.42       57.03      3.02 o 
   4  -5  13      253.52      292.43      7.11 o 
  -6  -4  13       20.83       22.92      2.27 o 
  -5  -4  13        0.04        4.46      1.94 o 
  -4  -4  13      346.32      361.92      9.57 o 
  -3  -4  13      137.70      139.50      6.53 o 
  -2  -4  13       94.04       91.78      3.66 o 
  -1  -4  13       14.01       10.65      1.62 o 
   0  -4  13       20.10       21.23      2.07 o 
   1  -4  13       10.52        9.57      1.93 o 
   2  -4  13       27.46       31.67      2.37 o 
   3  -4  13        4.11        5.42      1.33 o 
   4  -4  13        3.62        4.57      1.28 o 
   5  -4  13       13.96       14.08      1.77 o 
  -6  -3  13        0.00        0.04      1.24 o 
  -5  -3  13      180.20      193.32      6.30 o 
  -4  -3  13        1.52        3.84      1.71 o 
  -3  -3  13        7.55        7.57      1.99 o 
  -2  -3  13       52.59       46.80      4.64 o 
  -1  -3  13        6.96       10.10      1.88 o 
   0  -3  13       86.80       91.96      4.70 o 
   1  -3  13        4.16        4.60      1.28 o 
   2  -3  13       25.52       26.34      2.15 o 
   3  -3  13       79.33       82.66      4.83 o 
   4  -3  13       23.28       20.81      1.76 o 
   5  -3  13        0.95        1.11      1.07 o 
   6  -3  13        7.62       11.82      2.48 o 
  -6  -2  13      181.44      181.71      5.47 o 
  -5  -2  13       12.44       14.17      3.28 o 
  -4  -2  13      204.63      207.32      6.41 o 
  -3  -2  13      504.27      495.23      8.52 o 
  -2  -2  13        0.04       -0.31      1.44 o 
  -1  -2  13       19.46       20.86      1.91 o 
   0  -2  13        7.35        5.06      1.40 o 
   1  -2  13       52.64       50.48      2.15 o 
   2  -2  13       11.58       11.28      1.76 o 
   3  -2  13        6.75        8.11      1.46 o 
   4  -2  13       75.09       78.19      2.78 o 
   5  -2  13        0.23        0.71      1.01 o 
   6  -2  13       12.98       15.28      1.61 o 
  -7  -1  13      181.70      176.81      6.85 o 
  -6  -1  13       41.46       42.52      2.96 o 
  -5  -1  13       33.69       34.46      2.62 o 
  -4  -1  13        5.13        4.67      1.33 o 
  -3  -1  13        0.00        0.18      1.07 o 
  -2  -1  13       31.28       35.16      2.28 o 
  -1  -1  13       74.97       70.66      2.43 o 
   0  -1  13      169.51      157.96      5.65 o 
   1  -1  13      110.72      105.89      3.35 o 
   2  -1  13      173.57      156.66      3.21 o 
   3  -1  13       76.88       83.51      2.77 o 
   4  -1  13       30.11       35.14      1.86 o 
   5  -1  13      159.01      177.98      3.94 o 
   6  -1  13        8.68       11.51      1.34 o 
   7  -1  13        0.58       -1.22      1.05 o 
  -6   0  13       19.83       19.20      2.10 o 
  -5   0  13       20.35       21.17      2.62 o 
  -4   0  13        9.52       11.04      1.58 o 
  -3   0  13       13.56       13.98      1.66 o 
  -2   0  13        6.35        6.18      1.14 o 
  -1   0  13       48.68       47.23      2.29 o 
   0   0  13       31.26       34.05      1.87 o 
   1   0  13       14.62       13.80      1.97 o 
   2   0  13       14.25       10.95      1.53 o 
   3   0  13        0.35        2.32      1.01 o 
   4   0  13       96.80      106.05      5.52 o 
   5   0  13        7.61        3.03      1.04 o 
   6   0  13      120.33      129.38      3.57 o 
   7   0  13       36.64       41.25      4.03 o 
  -6   1  13       29.09       29.61      2.37 o 
  -5   1  13        4.26        3.92      1.28 o 
  -4   1  13       59.49       56.41      2.97 o 
  -3   1  13       28.93       28.65      2.08 o 
  -2   1  13        3.25        4.69      1.31 o 
  -1   1  13       62.00       59.66      2.36 o 
   0   1  13       87.19       76.57      2.38 o 
   1   1  13       62.23       56.64      2.28 o 
   2   1  13       35.12       30.60      2.11 o 
   3   1  13      185.95      173.32      4.27 o 
   4   1  13       24.00       25.27      2.07 o 
   5   1  13        4.75        4.37      1.31 o 
   6   1  13       38.80       38.25      2.25 o 
   7   1  13      103.01      117.50      3.46 o 
  -6   2  13        7.39        9.79      1.67 o 
  -5   2  13       27.96       27.06      2.25 o 
  -4   2  13       13.90       10.52      1.62 o 
  -3   2  13       32.44       34.69      2.52 o 
  -2   2  13      163.00      145.44      3.49 o 
  -1   2  13      113.43      104.70      3.63 o 
   0   2  13       46.43       38.21      2.08 o 
   1   2  13        4.57        4.22      1.15 o 
   2   2  13        7.61        6.57      1.38 o 
   3   2  13      128.24      119.70      3.51 o 
   4   2  13        7.08        7.16      1.34 o 
   5   2  13        0.06       -0.30      1.12 o 
   6   2  13       11.34       13.21      2.65 o 
   7   2  13        5.02        3.49      1.43 o 
  -6   3  13       41.09       33.48      3.29 o 
  -5   3  13       31.50       31.58      3.37 o 
  -4   3  13       49.56       54.44      3.40 o 
  -3   3  13        0.00       -0.18      0.83 o 
  -2   3  13        1.44        0.29      1.08 o 
  -1   3  13        0.34        1.39      0.94 o 
   0   3  13        1.15        2.58      1.06 o 
   1   3  13      227.07      228.00      5.28 o 
   2   3  13       19.14       16.70      1.49 o 
   3   3  13        0.02        0.22      1.14 o 
   4   3  13       28.09       28.92      2.74 o 
   5   3  13       55.91       54.22      3.61 o 
   6   3  13        0.57        0.01      1.19 o 
   7   3  13       13.54       14.78      2.34 o 
  -5   4  13        0.94        2.45      1.40 o 
  -4   4  13       37.65       36.20      2.54 o 
  -3   4  13       82.90       81.76      2.95 o 
  -2   4  13      169.54      165.87      4.24 o 
  -1   4  13        0.73       -1.10      0.84 o 
   0   4  13      121.20      111.07      3.60 o 
   1   4  13      127.19      111.95      3.16 o 
   2   4  13       13.87       15.02      1.80 o 
   3   4  13        0.00       -1.02      1.09 o 
   4   4  13        6.60        3.48      1.28 o 
   5   4  13       17.40       19.25      1.78 o 
   6   4  13        1.17        0.51      1.53 o 
   7   4  13       55.82       52.65      3.10 o 
  -5   5  13      167.36      173.39      4.66 o 
  -4   5  13       87.64       80.58      5.95 o 
  -3   5  13      143.75      141.46      3.96 o 
  -2   5  13        0.07       -1.24      1.02 o 
  -1   5  13        4.75        3.54      1.32 o 
   0   5  13        1.55        1.49      0.96 o 
   1   5  13      136.06      141.07      6.08 o 
   2   5  13       90.97       84.45      3.33 o 
   3   5  13        7.18        3.58      1.53 o 
   4   5  13      109.98      116.63      3.55 o 
   5   5  13       68.55       59.64      2.80 o 
   6   5  13       39.98       42.37      3.19 o 
   7   5  13       19.19       11.75      2.18 o 
  -4   6  13        2.22        1.90      1.53 o 
  -3   6  13        9.43        9.13      1.45 o 
  -2   6  13        2.52        5.67      1.28 o 
  -1   6  13        1.07       -0.40      0.98 o 
   0   6  13        0.03        0.12      0.95 o 
   1   6  13        2.98        1.00      1.02 o 
   2   6  13       72.40       76.28      3.39 o 
   3   6  13        2.53        2.02      1.66 o 
   4   6  13       11.24       10.56      1.61 o 
   5   6  13       89.89       85.62      3.23 o 
   6   6  13        0.09        0.53      1.63 o 
   7   6  13       75.05       70.40      4.15 o 
  -3   7  13       20.40       15.82      2.37 o 
  -2   7  13      113.34      115.15      3.72 o 
  -1   7  13       11.61       13.98      2.35 o 
   0   7  13        4.73        1.44      1.93 o 
   1   7  13        7.87        9.06      1.40 o 
   2   7  13       41.25       45.48      3.37 o 
   3   7  13        3.18        2.38      1.97 o 
   4   7  13       45.91       42.72      3.29 o 
   5   7  13       11.26        9.49      1.62 o 
   6   7  13       14.01       15.98      1.86 o 
  -2   8  13        2.86        1.50      1.47 o 
  -1   8  13       10.18       10.56      2.59 o 
   0   8  13       28.14       38.80      2.81 o 
   1   8  13        3.68        0.72      1.37 o 
   2   8  13        5.70        7.27      1.84 o 
   3   8  13        0.58        0.83      1.42 o 
   4   8  13       21.51       21.55      2.61 o 
   5   8  13        0.19        2.39      1.73 o 
   0   9  13       17.26       20.84      5.41 o 
   1   9  13       57.85       63.46      3.26 o 
   2   9  13       50.98       51.86      3.57 o 
   3   9  13        1.07        2.16      1.59 o 
   4   9  13       33.63       39.95      4.02 o 
  -3  -6  14       29.44       21.04      4.56 o 
  -2  -6  14       40.90       42.83      6.68 o 
  -1  -6  14        1.83       -0.65      2.17 o 
   0  -6  14        0.40       -1.21      2.16 o 
   1  -6  14       37.60       42.97      5.08 o 
  -4  -5  14       20.10       11.16      4.45 o 
  -3  -5  14       22.76       24.35      4.99 o 
  -2  -5  14       21.60       24.26      2.58 o 
  -1  -5  14       66.36       64.21      6.80 o 
   0  -5  14        0.84        1.53      1.96 o 
   1  -5  14        0.74        4.40      2.12 o 
   2  -5  14       10.19       11.57      2.13 o 
   3  -5  14      242.08      263.54      7.19 o 
  -5  -4  14       19.50       21.67      3.72 o 
  -4  -4  14        0.72        3.02      1.95 o 
  -3  -4  14        2.76       -2.01      5.65 o 
  -2  -4  14        0.51        0.81      1.50 o 
  -1  -4  14       22.65       25.52      2.36 o 
   0  -4  14       18.59       20.91      2.01 o 
   1  -4  14        5.11        1.51      1.98 o 
   2  -4  14       51.10       55.99      3.56 o 
   3  -4  14        0.57        3.06      1.65 o 
   4  -4  14        2.21        5.57      1.46 o 
  -5  -3  14        1.03       -2.92      1.84 o 
  -4  -3  14        0.59        1.07      1.73 o 
  -3  -3  14        1.32        2.24      1.80 o 
  -2  -3  14      214.18      205.46      7.92 o 
  -1  -3  14        7.80        7.88      1.94 o 
   0  -3  14        7.44        7.51      1.52 o 
   1  -3  14        2.44        1.39      1.28 o 
   2  -3  14       24.46       27.68      2.31 o 
   3  -3  14       86.20       86.05      5.48 o 
   4  -3  14       14.56       13.64      2.04 o 
   5  -3  14       58.71       69.12      3.39 o 
  -6  -2  14        2.63        0.14      1.42 o 
  -5  -2  14       74.64       77.45      3.45 o 
  -4  -2  14       15.89       17.34      1.99 o 
  -3  -2  14       33.13       31.27      2.99 o 
  -2  -2  14       58.02       60.39      3.80 o 
  -1  -2  14       76.68       70.45      2.88 o 
   0  -2  14       17.22       14.83      1.78 o 
   1  -2  14        0.07       -0.72      1.17 o 
   2  -2  14       87.80       95.85      3.41 o 
   3  -2  14       34.65       39.72      2.42 o 
   4  -2  14        3.92        3.85      1.52 o 
   5  -2  14        5.79        0.84      1.21 o 
  -6  -1  14        5.32       10.64      4.68 o 
  -5  -1  14       47.57       51.59      2.96 o 
  -4  -1  14       12.56       11.27      2.75 o 
  -3  -1  14       78.72       79.01      3.24 o 
  -2  -1  14        3.14       -0.53      1.54 o 
  -1  -1  14        7.94       10.20      2.33 o 
   0  -1  14      120.46      120.26      3.59 o 
   1  -1  14        3.35        6.87      1.76 o 
   2  -1  14      103.35      105.49      3.99 o 
   3  -1  14       82.19       86.45      3.42 o 
   4  -1  14       19.85       20.16      1.79 o 
   5  -1  14        0.52       -0.50      1.18 o 
   6  -1  14        3.29        2.57      1.09 o 
  -6   0  14      122.00      123.65      8.87 o 
  -5   0  14        2.38        4.86      1.65 o 
  -4   0  14       70.57       69.42      3.45 o 
  -3   0  14       40.61       44.03      2.64 o 
  -2   0  14       23.39       27.63      2.20 o 
  -1   0  14        0.39       -1.56      1.71 o 
   0   0  14        0.09        1.36      1.27 o 
   1   0  14       57.91       65.62      2.83 o 
   2   0  14        0.27        1.12      1.29 o 
   3   0  14       79.58       84.55      3.97 o 
   4   0  14        3.59        2.18      1.26 o 
   5   0  14       46.60       53.93      3.04 o 
   6   0  14       37.31       41.78      2.80 o 
  -6   1  14        0.00       -0.48      1.45 o 
  -5   1  14        2.75        4.63      1.51 o 
  -4   1  14       38.94       40.09      2.86 o 
  -3   1  14       24.65       23.42      2.01 o 
  -2   1  14        0.64       -0.48      0.91 o 
  -1   1  14       42.05       40.76      2.46 o 
   0   1  14        0.98       -0.77      1.26 o 
   1   1  14      174.15      151.42      4.05 o 
   2   1  14        2.85        2.11      1.40 o 
   3   1  14        0.34       -1.01      1.14 o 
   4   1  14        0.64        0.02      1.38 o 
   5   1  14        6.00        5.76      1.79 o 
   6   1  14        3.45        3.80      1.50 o 
  -5   2  14        5.25        3.64      1.82 o 
  -4   2  14       10.31        9.23      3.31 o 
  -3   2  14        6.23        6.11      3.37 o 
  -2   2  14       14.16       10.95      1.42 o 
  -1   2  14       71.90       68.68      3.43 o 
   0   2  14        2.38       -1.18      1.09 o 
   1   2  14       16.94       19.76      1.58 o 
   2   2  14       45.82       47.39      2.51 o 
   3   2  14       14.48       18.97      2.39 o 
   4   2  14        7.13        4.84      1.34 o 
   5   2  14        4.92        0.35      2.29 o 
   6   2  14       27.76       25.73      2.32 o 
   7   2  14       37.34       33.18      2.62 o 
  -5   3  14      242.28      237.41      7.98 o 
  -4   3  14        1.31        2.89      1.49 o 
  -3   3  14       94.54       84.06      3.57 o 
  -2   3  14        0.19       -0.25      0.91 o 
  -1   3  14        6.41        4.30      1.68 o 
   0   3  14        2.45        2.46      1.11 o 
   1   3  14       98.87       98.56      4.36 o 
   2   3  14      238.54      256.61      5.41 o 
   3   3  14      228.95      233.42      7.42 o 
   4   3  14       27.26       26.41      2.84 o 
   5   3  14       32.80       39.74      3.10 o 
   6   3  14       49.13       50.19      3.59 o 
   7   3  14       15.67       16.49      2.05 o 
  -4   4  14       30.32       32.61      2.58 o 
  -3   4  14        1.01        2.02      1.42 o 
  -2   4  14       10.81       10.53      1.53 o 
  -1   4  14        2.49        1.22      1.05 o 
   0   4  14      114.37      111.34      4.59 o 
   1   4  14       60.60       49.76      3.19 o 
   2   4  14       19.33       14.79      1.94 o 
   3   4  14        7.74        8.41      1.52 o 
   4   4  14        1.70       -0.13      1.27 o 
   5   4  14       74.83       82.96      4.71 o 
   6   4  14       44.06       54.34      3.70 o 
   7   4  14       67.84       60.61      4.01 o 
  -4   5  14      112.44      123.12      5.86 o 
  -3   5  14        7.94        9.23      1.52 o 
  -2   5  14       11.47       13.03      1.84 o 
  -1   5  14        1.94        1.64      1.11 o 
   0   5  14       32.35       31.87      2.13 o 
   1   5  14      136.06      133.91      5.25 o 
   2   5  14       11.04        5.98      1.86 o 
   3   5  14       62.53       57.69      3.71 o 
   4   5  14        0.03        0.08      1.41 o 
   5   5  14       15.29       18.08      1.89 o 
   6   5  14       32.99       34.74      3.08 o 
  -3   6  14        6.69        4.38      2.08 o 
  -2   6  14        4.62        0.39      1.60 o 
  -1   6  14       66.74       64.19      3.13 o 
   0   6  14        3.17        2.47      1.10 o 
   1   6  14        1.00       -0.78      1.24 o 
   2   6  14       81.63       86.99      4.57 o 
   3   6  14        1.28       -1.58      1.66 o 
   4   6  14       19.67       17.89      2.50 o 
   5   6  14        0.86        0.47      1.34 o 
   6   6  14      173.82      181.57      5.86 o 
  -2   7  14      103.94      110.23      5.12 o 
  -1   7  14       15.89       18.58      1.97 o 
   0   7  14       81.10       95.57      3.26 o 
   1   7  14        0.20       -2.28      1.57 o 
   2   7  14       41.00       45.24      2.97 o 
   3   7  14       24.91       28.06      5.78 o 
   4   7  14        2.96        5.28      2.70 o 
   5   7  14      129.00      129.18      4.96 o 
   0   8  14       28.96       32.55      3.41 o 
   1   8  14       29.40       26.48      2.25 o 
   2   8  14       19.31       19.90      2.49 o 
   3   8  14       36.51       43.14      2.98 o 
   4   8  14        0.64        0.56      1.80 o 
  -2  -5  15        0.03        0.69      3.47 o 
  -1  -5  15      137.99      151.61      5.34 o 
   0  -5  15        6.93        4.23      2.62 o 
   1  -5  15       33.54       46.79      4.19 o 
  -4  -4  15        1.34        1.56      3.13 o 
  -3  -4  15       58.38       54.72      6.25 o 
  -2  -4  15       90.29      103.66      7.48 o 
  -1  -4  15        3.06        0.34      3.44 o 
   0  -4  15       39.90       47.81      2.83 o 
   1  -4  15      110.22      129.08      5.78 o 
   2  -4  15        0.72       -0.06      2.39 o 
   3  -4  15       81.67       98.14      4.41 o 
  -4  -3  15        0.10        0.86      2.01 o 
  -3  -3  15      100.51       99.53      6.41 o 
  -2  -3  15       73.62       86.75      5.82 o 
  -1  -3  15        1.58        0.61      1.63 o 
   0  -3  15      139.14      155.18      4.67 o 
   1  -3  15       43.20       54.22      2.96 o 
   2  -3  15      111.85      120.27      3.97 o 
   3  -3  15        0.36        0.25      1.45 o 
   4  -3  15       24.63       20.68      2.31 o 
  -5  -2  15        0.70        1.17      1.40 o 
  -4  -2  15      115.01      118.89      5.12 o 
  -3  -2  15      102.42      102.01      4.82 o 
  -2  -2  15       30.89       31.70      4.21 o 
  -1  -2  15       12.22       11.21      3.25 o 
   0  -2  15       11.27       10.41      1.78 o 
   1  -2  15        0.02        0.56      1.79 o 
   2  -2  15        0.14       -3.10      1.55 o 
   3  -2  15      196.51      190.87      5.08 o 
   4  -2  15      322.07      345.54      9.80 o 
  -5  -1  15        0.17        0.99      1.40 o 
  -4  -1  15       11.74       10.78      1.79 o 
  -3  -1  15        3.03        7.40      2.13 o 
  -2  -1  15       65.63       69.87      4.56 o 
  -1  -1  15       12.45       10.64      2.39 o 
   0  -1  15        9.09       11.73      1.70 o 
   1  -1  15        5.77        2.00      1.45 o 
   2  -1  15       58.41       55.12      2.75 o 
   3  -1  15       13.36       10.86      2.13 o 
   4  -1  15       13.36       19.67      2.18 o 
   5  -1  15        6.97        8.12      1.79 o 
  -5   0  15       70.02       70.42      5.67 o 
  -4   0  15        1.49        3.29      1.39 o 
  -3   0  15        9.19        7.07      1.61 o 
  -2   0  15        5.46        3.78      2.18 o 
  -1   0  15        1.88        1.05      1.45 o 
   0   0  15       57.05       51.17      3.67 o 
   1   0  15       34.66       39.83      2.46 o 
   2   0  15       11.59       14.20      1.84 o 
   3   0  15       24.83       26.27      2.68 o 
   4   0  15       18.61       19.83      2.61 o 
   5   0  15        6.51        6.26      1.68 o 
  -5   1  15        2.31        3.06      2.05 o 
  -4   1  15        0.01        0.98      1.38 o 
  -3   1  15       34.55       34.06      3.01 o 
  -2   1  15       16.95       13.09      1.76 o 
  -1   1  15      115.54      114.47      4.05 o 
   0   1  15        7.70        8.26      1.76 o 
   1   1  15       27.99       26.90      3.58 o 
   2   1  15        2.67        1.07      1.32 o 
   3   1  15        0.00       -0.68      1.55 o 
   4   1  15       24.95       24.34      2.65 o 
   5   1  15       89.92       95.68      4.48 o 
   6   1  15        0.21       -0.28      1.35 o 
  -4   2  15       25.72       22.94      2.69 o 
  -3   2  15       93.73       97.92      3.63 o 
  -2   2  15       31.87       32.85      2.81 o 
  -1   2  15       24.53       23.21      2.22 o 
   0   2  15      146.44      155.52      4.62 o 
   1   2  15       40.42       47.84      4.79 o 
   2   2  15       21.90       27.67      2.52 o 
   3   2  15      147.51      155.61      4.29 o 
   4   2  15        4.34        2.60      1.68 o 
   5   2  15       83.06       80.74      4.24 o 
   6   2  15        3.44        3.80      1.85 o 
  -4   3  15        1.60        1.88      1.79 o 
  -3   3  15        0.01       -0.33      1.75 o 
  -2   3  15        1.58        1.30      1.08 o 
  -1   3  15        3.65        1.97      1.14 o 
   0   3  15        1.62       -1.65      1.35 o 
   1   3  15      122.46      124.40      4.87 o 
   2   3  15       23.73       26.10      2.90 o 
   3   3  15        0.00        0.50      1.47 o 
   4   3  15       48.11       53.29      4.28 o 
   5   3  15       88.64       80.35      4.21 o 
   6   3  15       63.25       74.69      4.22 o 
  -3   4  15       13.11       12.17      1.98 o 
  -2   4  15       33.18       39.25      2.60 o 
  -1   4  15        3.24        3.41      1.23 o 
   0   4  15       12.67       17.48      1.79 o 
   1   4  15        2.21        4.02      1.60 o 
   2   4  15        4.16        5.67      2.32 o 
   3   4  15       15.22       20.92      1.97 o 
   4   4  15      183.13      215.76      5.14 o 
   5   4  15        2.21        0.47      1.60 o 
   6   4  15      178.68      207.69      6.51 o 
  -3   5  15        1.39       -1.90      1.59 o 
  -2   5  15        1.38        1.56      2.00 o 
  -1   5  15       20.12       25.70      3.07 o 
   0   5  15        0.41        0.40      1.07 o 
   1   5  15        2.12        3.29      2.37 o 
   2   5  15       50.12       45.88      3.64 o 
   3   5  15       52.38       55.45      3.81 o 
   4   5  15       33.57       39.28      2.85 o 
   5   5  15       11.88       14.62      1.84 o 
  -2   6  15        0.59       -1.03      1.28 o 
  -1   6  15        0.21       -0.82      1.86 o 
   0   6  15       37.89       38.47      2.48 o 
   1   6  15       12.62       14.33      2.19 o 
   2   6  15       68.45       75.70      3.83 o 
   3   6  15        1.70       -0.92      1.82 o 
   4   6  15       98.40      108.64      4.77 o 
   5   6  15       31.86       40.09      2.62 o 
   0   7  15       76.84       77.52      3.17 o 
   1   7  15      111.17      121.53      4.46 o 
   2   7  15       18.09       19.84      2.35 o 
   3   7  15      311.88      346.42      8.87 o 
  -1  -4  16       88.69       95.26      4.34 o 
   0  -4  16       12.65       15.77      3.21 o 
  -2  -3  16        4.35        9.25      3.55 o 
  -1  -3  16       12.75       13.74      3.51 o 
   0  -3  16       28.93       27.71      2.37 o 
   1  -3  16       82.49      107.32      4.73 o 
   2  -3  16       60.62       71.15      3.42 o 
  -3  -2  16      129.28      130.61      5.79 o 
  -2  -2  16       23.34       22.92      4.12 o 
  -1  -2  16       48.45       46.79      5.54 o 
   0  -2  16        6.28        5.01      1.72 o 
   1  -2  16       29.86       34.00      2.48 o 
   2  -2  16       37.58       36.43      4.21 o 
   3  -2  16        2.87        1.05      1.82 o 
  -3  -1  16       53.88       50.81      4.01 o 
  -2  -1  16       45.13       49.48      3.84 o 
  -1  -1  16        5.91        5.25      3.22 o 
   0  -1  16       11.76        8.88      3.20 o 
   1  -1  16       98.30       97.63      3.61 o 
   2  -1  16        0.37       -0.68      1.67 o 
   3  -1  16       84.14       90.15      4.53 o 
   4  -1  16       18.02       13.87      3.23 o 
  -3   0  16       46.57       48.25      3.81 o 
  -2   0  16        1.47        1.07      1.80 o 
  -1   0  16      108.20      120.43      5.27 o 
   0   0  16       21.92       21.93      2.93 o 
   1   0  16       36.52       39.26      2.54 o 
   2   0  16        1.66        1.24      1.39 o 
   3   0  16       16.20       15.28      2.46 o 
   4   0  16       96.02       94.99      4.70 o 
  -3   1  16        4.22       -0.17      1.35 o 
  -2   1  16       44.41       48.52      4.66 o 
  -1   1  16        1.26        1.52      1.58 o 
   0   1  16        2.42        3.00      2.46 o 
   1   1  16      255.17      253.64      8.38 o 
   2   1  16        0.39       -2.54      1.27 o 
   3   1  16        0.75        0.53      1.41 o 
   4   1  16       15.82       16.00      3.34 o 
  -3   2  16       58.71       48.37      3.05 o 
  -2   2  16       92.08      102.73      4.74 o 
  -1   2  16        0.56       -1.60      1.75 o 
   0   2  16        8.04        4.27      1.81 o 
   1   2  16        3.52        1.32      2.09 o 
   2   2  16       35.40       42.25      2.60 o 
   3   2  16        0.21        1.66      1.45 o 
   4   2  16        4.59        0.22      1.74 o 
   5   2  16      145.06      157.53      5.63 o 
  -3   3  16       56.56       73.15     13.14 o 
  -2   3  16        5.82        8.92      1.73 o 
  -1   3  16       34.33       35.94      2.41 o 
   0   3  16        4.06        3.27      2.64 o 
   1   3  16       18.83       18.64      2.76 o 
   2   3  16        3.13        2.80      2.43 o 
   3   3  16       69.87       60.05      3.45 o 
   4   3  16       37.60       37.41      2.53 o 
  -2   4  16        1.14        0.58      1.25 o 
  -1   4  16      123.86      157.58      4.24 o 
   0   4  16       79.35       83.73      3.90 o 
   1   4  16      145.09      139.30      4.62 o 
   2   4  16        2.30        2.24      2.13 o 
   3   4  16        3.25        1.58      2.49 o 
   4   4  16       20.44       26.59      2.28 o 
  -1   5  16      153.35      177.43      4.58 o 
   0   5  16       15.17       16.61      2.28 o 
   1   5  16       71.76      100.41      4.11 o 
   2   5  16      234.12      235.55      7.23 o 
   3   5  16       16.30       12.02      2.64 o 
   4   5  16       10.06        7.97      2.24 o 
   1   6  16      344.14      374.44      8.17 o 
   2   6  16       51.52       56.29      4.14 o 
  -1  -1  17        0.13       -3.27      4.24 o 
   0  -1  17       19.75       23.10      3.07 o 
   1  -1  17        1.32        4.19      1.62 o 
  -2   0  17       41.62       50.78      3.94 o 
  -1   0  17        0.62        5.58      3.33 o 
   0   0  17        0.51       -2.88      2.03 o 
   1   0  17       34.09       36.42      3.42 o 
   2   0  17        5.84        3.01      1.68 o 
  -2   1  17        0.37       -2.06      2.01 o 
  -1   1  17       78.16       82.75      4.85 o 
   0   1  17       22.58       29.81      3.40 o 
   1   1  17       30.74       30.82      3.80 o 
   2   1  17       12.99       15.25      1.98 o 
   3   1  17       50.73       50.96      3.68 o 
  -1   2  17        4.04        4.03      1.87 o 
   0   2  17        8.33        7.51      3.05 o 
   1   2  17        5.73        9.15      2.46 o 
   2   2  17       20.06       25.39      3.03 o 
   3   2  17      183.38      192.51      5.00 o 
  -1   3  17       16.73       20.81      2.50 o 
   0   3  17        0.02       -3.08      1.91 o 
   1   3  17       46.43       41.90      3.68 o 
   2   3  17       12.21       23.35      3.86 o 
   1   4  17       61.83       56.39      4.20 o 
                                                 
